# Supplementary material for: Ethyl 5-((1E)-1-{(E)-2-[1-(4-eth­oxy­carbonyl-3-methyl-1,2-oxazol-5-yl)ethyl­idene]hydrazin-1-yl­idene}eth­yl)-3-methyl-1,2-oxazole-4-carboxyl­ate
Source: Acta Crystallogr Sect E Struct Rep Online. 2011 Aug 11;67(Pt 9):o2316. doi: 10.1107/S1600536811032004 (PMC3200773; doi:10.1107/S1600536811032004)
Supplement: Supplementary file 2 [file e-67-o2316-Isup2.hkl]

#
# h,k,l, Fc-squared, Fo-squared, sigma(Fo-squared) and status flag
#
data_I
_shelx_title '  P2/n'
_shelx_refln_list_code          4
_shelx_F_calc_maximum      169.44
_exptl_crystal_F_000       412.00
_reflns_d_resolution_high  0.7699
 
loop_
 _symmetry_equiv_pos_as_xyz
 'x, y, z'
 '-x+1/2, y, -z+1/2'
 '-x, -y, -z'
 'x-1/2, -y, z-1/2'
 
_cell_length_a     9.4509
_cell_length_b     8.5456
_cell_length_c    11.9859
_cell_angle_alpha  90.000
_cell_angle_beta  104.107
_cell_angle_gamma  90.000
 
_shelx_F_squared_multiplier     1.000
 
loop_
 _refln_index_h
 _refln_index_k
 _refln_index_l
 _refln_F_squared_calc
 _refln_F_squared_meas
 _refln_F_squared_sigma
 _refln_observed_status
   2   0   0      738.02      661.82     12.63 o
   4   0   0      417.67      405.67     10.23 o
   6   0   0     2443.73     2556.43     32.03 o
   8   0   0       12.75       13.42      5.16 o
  10   0   0       12.59        7.52      5.38 o
   0   1   0     1020.85      295.33      6.39 o
   1   1   0       53.38       60.88      1.72 o
   2   1   0     2186.60     2159.64     13.54 o
   3   1   0     1654.37     1674.88     17.85 o
   4   1   0      111.57      105.63      5.25 o
   5   1   0        9.21       12.60      3.29 o
   6   1   0      143.80      163.41      6.69 o
   7   1   0        1.97        4.20      1.67 o
   8   1   0      249.48      271.19     12.10 o
   9   1   0      158.10      164.19     10.22 o
  10   1   0       26.04       28.10      4.94 o
  11   1   0       67.65       81.70     13.34 o
   0   2   0     2727.55     2785.11     27.53 o
   1   2   0      329.81      325.63      6.91 o
   2   2   0      347.74      343.84      5.01 o
   3   2   0      833.91      863.62     10.62 o
   4   2   0       46.74       57.96      3.25 o
   5   2   0        6.58        6.48      1.86 o
   6   2   0     1622.52     1621.86     31.20 o
   7   2   0      193.94      175.70      7.62 o
   8   2   0      384.65      400.85     14.98 o
   9   2   0       48.29       44.46      5.89 o
  10   2   0        1.16        3.76      3.22 o
  11   2   0        0.07        0.78      4.58 o
   0   3   0        2.24       19.66      3.26 o
   1   3   0       79.72       77.31      3.35 o
   2   3   0      585.34      630.50      8.09 o
   3   3   0      364.36      397.26      7.56 o
   4   3   0      301.30      286.93      8.61 o
   5   3   0      118.33      141.43      9.15 o
   6   3   0      140.42      143.84      7.68 o
   7   3   0      196.86      164.21      8.98 o
   8   3   0       72.65       56.14      8.42 o
   9   3   0        8.11       15.95      3.97 o
  10   3   0        0.04        2.00      3.21 o
  11   3   0        4.64        2.39      2.90 o
   0   4   0       14.73       52.38      4.60 o
   1   4   0     2370.24     2403.37     18.58 o
   2   4   0      644.83      661.02      9.33 o
   3   4   0      155.86      152.70      5.50 o
   4   4   0        7.09       12.30      2.12 o
   5   4   0       39.99       36.30      3.02 o
   6   4   0       85.82       79.26      5.85 o
   7   4   0      370.20      361.08     19.54 o
   8   4   0      149.55      160.01     13.85 o
   9   4   0        9.38        7.07      4.21 o
  10   4   0       92.46      116.12      9.76 o
  11   4   0        0.19        7.62      4.90 o
   0   5   0      393.22      438.93     17.43 o
   1   5   0      327.13      356.77     20.39 o
   2   5   0      398.34      393.34      9.09 o
   3   5   0      167.17      203.37      6.79 o
   4   5   0       79.25       72.87      4.38 o
   5   5   0       67.85       65.41      6.54 o
   6   5   0       79.06       65.90      5.67 o
   7   5   0       45.78       48.28      5.64 o
   8   5   0        4.00        2.59      3.45 o
   9   5   0        3.15        0.37      2.81 o
  10   5   0        0.85       -1.62      2.96 o
   0   6   0       19.43       53.00      9.53 o
   1   6   0      406.14      432.87     12.50 o
   2   6   0        1.21        1.04      1.04 o
   3   6   0      116.37      129.11      5.85 o
   4   6   0      101.07       93.79      8.03 o
   5   6   0        4.73        3.23      1.77 o
   6   6   0      297.52      304.50     22.65 o
   7   6   0     1007.76     1037.71     36.45 o
   8   6   0       84.00       81.17     10.81 o
   9   6   0        0.07        3.03      3.38 o
  10   6   0       91.56      131.36     15.18 o
   0   7   0       24.88       65.45      8.81 o
   1   7   0       23.28       16.54      4.97 o
   2   7   0        5.95        8.05      2.50 o
   3   7   0       39.53       46.65      4.64 o
   4   7   0       22.89       16.02      2.95 o
   5   7   0        2.97        4.55      2.02 o
   6   7   0      105.30       92.45     10.74 o
   7   7   0        0.12        1.79      3.32 o
   8   7   0        7.41        7.59      4.85 o
   9   7   0      229.21      268.05     21.45 o
   0   8   0      296.83      295.46     19.58 o
   1   8   0      393.87      375.11     21.93 o
   2   8   0        0.57        0.30      1.62 o
   3   8   0       49.10       43.15      4.87 o
   4   8   0       31.67       39.62      4.65 o
   5   8   0        8.45        6.48      2.23 o
   6   8   0        6.99        7.10      4.63 o
   7   8   0      337.29      335.93     23.38 o
   8   8   0       59.44       74.21     11.54 o
   0   9   0       25.79       22.24      5.44 o
   1   9   0       67.16       73.82     10.66 o
   2   9   0       85.70       82.30      6.97 o
   3   9   0        4.41       10.51      5.02 o
   4   9   0      124.10      138.59     14.89 o
   5   9   0        5.94        7.63      3.97 o
   6   9   0        0.22        5.05      4.55 o
   1  10   0       60.29       68.28     11.21 o
   2  10   0        7.82       -0.51      2.79 o
   3  10   0        8.99        0.21      3.08 o
   4  10   0       29.12       24.19      6.96 o
   5  10   0       76.33       70.87     11.96 o
   1  11   0       31.17       54.67     10.79 o
 -11   0   1      514.80      567.65     29.71 o
  -9   0   1        7.15        0.93      4.16 o
  -7   0   1       51.61       49.64      5.13 o
  -5   0   1     1295.16     1452.51     29.44 o
  -3   0   1      960.40      875.64     17.44 o
  -1   0   1     9090.68     8388.98     29.64 o
   1   0   1     3703.71     3605.79     27.92 o
   3   0   1     2659.56     2639.05     23.50 o
   5   0   1       31.67       26.42      3.44 o
   7   0   1       67.63       84.63      9.50 o
   9   0   1       29.34       27.45      6.81 o
  11   0   1        0.65       -3.06      4.26 o
 -11   1   1       13.47       10.69      4.06 o
 -10   1   1        4.35        1.09      3.05 o
  -9   1   1        1.68       15.48     19.76 o
  -8   1   1      550.93      519.76     16.53 o
  -7   1   1      102.07       87.98      7.71 o
  -6   1   1       10.66       10.53      2.13 o
  -5   1   1      780.26      857.52     19.01 o
  -4   1   1      475.73      544.57     11.25 o
  -3   1   1      121.69      118.23      4.57 o
  -2   1   1     1415.71     1370.24     15.43 o
  -1   1   1       89.76       95.89      4.27 o
   0   1   1     3095.52     2942.84     13.52 o
   1   1   1      555.90      549.86      7.08 o
   2   1   1     1183.72     1121.15     11.45 o
   3   1   1      350.98      345.33      6.05 o
   4   1   1       39.44       52.46      2.52 o
   5   1   1        7.87       11.09      1.89 o
   6   1   1        0.04        0.76      1.13 o
   7   1   1        8.77       11.04      3.23 o
   8   1   1      205.48      214.97     10.89 o
   9   1   1        1.04        0.34      2.71 o
  10   1   1       26.67       15.10      4.21 o
  11   1   1        6.43        3.96      3.33 o
 -11   2   1        0.45       -2.44      5.24 o
 -10   2   1       17.17       17.36      4.32 o
  -9   2   1        3.93        3.95      3.02 o
  -8   2   1      259.82      242.72      9.42 o
  -7   2   1      498.76      548.49     13.03 o
  -6   2   1      162.44      178.97      8.34 o
  -5   2   1     2620.32     2655.42     38.84 o
  -4   2   1        8.05        5.57      1.51 o
  -3   2   1      281.75      336.60      9.92 o
  -2   2   1     1622.70     1614.92     10.17 o
  -1   2   1     3843.66     3760.32     51.63 o
   0   2   1     3773.83     3615.97     17.60 o
   1   2   1      454.86      471.08      5.66 o
   2   2   1      680.16      638.78      8.52 o
   3   2   1      508.69      523.24      7.62 o
   4   2   1       74.56       89.12      4.22 o
   5   2   1       69.02       71.18      4.23 o
   6   2   1      661.35      684.89     13.45 o
   7   2   1       69.28       69.29      8.88 o
   8   2   1       95.91       96.65      7.67 o
   9   2   1      591.78      565.01     19.14 o
  10   2   1       28.72       32.53      5.46 o
  11   2   1        1.54        0.08      5.04 o
 -11   3   1       18.42       27.93      5.40 o
 -10   3   1       71.89       79.25      7.97 o
  -9   3   1        5.13       -0.37      2.82 o
  -8   3   1        6.31        3.99      3.56 o
  -7   3   1       11.80       16.27      3.12 o
  -6   3   1      312.47      317.58      9.12 o
  -5   3   1       16.76       11.28      2.81 o
  -4   3   1       40.49       41.56      2.99 o
  -3   3   1       61.73       62.49      2.46 o
  -2   3   1       11.62        5.14      0.97 o
  -1   3   1      106.57      115.04      5.02 o
   0   3   1      411.05      394.45      7.64 o
   1   3   1      101.33       81.78      3.32 o
   2   3   1       13.25       15.66      1.41 o
   3   3   1      105.09      116.18      3.88 o
   4   3   1      125.84      122.37      5.00 o
   5   3   1       33.15       24.54      2.68 o
   6   3   1      358.15      312.78     11.56 o
   7   3   1        2.20        1.31      1.85 o
   8   3   1       39.74       30.80      6.53 o
   9   3   1      147.22      140.45      9.78 o
  10   3   1       41.95       49.66      6.52 o
  11   3   1        0.26        2.18      3.26 o
 -11   4   1        0.53        5.44      3.62 o
 -10   4   1        2.87        6.09      7.60 o
  -9   4   1      102.95       86.37     11.08 o
  -8   4   1        5.28        7.01      2.58 o
  -7   4   1      268.86      277.22     24.44 o
  -6   4   1       12.84       14.95      2.86 o
  -5   4   1       11.62        6.50      1.19 o
  -4   4   1        0.20        0.86      1.18 o
  -3   4   1       79.65       92.81      3.98 o
  -2   4   1      119.31      110.43      3.66 o
  -1   4   1      132.84      134.17      5.05 o
   0   4   1     1715.31     1787.64     17.98 o
   1   4   1       15.07       13.28      1.71 o
   2   4   1     2349.73     2369.39     18.03 o
   3   4   1      609.99      668.76     10.14 o
   4   4   1       92.78      108.58      5.30 o
   5   4   1       17.01       13.47      2.13 o
   6   4   1      145.31      137.40      6.43 o
   7   4   1      106.46      105.68      7.41 o
   8   4   1       21.01       24.60      5.91 o
   9   4   1      394.97      416.99     23.36 o
  10   4   1        8.67       18.23     16.11 o
 -10   5   1       31.84       34.97      8.40 o
  -9   5   1       26.74       21.33      6.26 o
  -8   5   1       22.67       17.07      5.32 o
  -7   5   1       10.37       10.41      2.65 o
  -6   5   1       62.19       60.46      8.39 o
  -5   5   1       52.37       69.27      7.59 o
  -4   5   1      405.12      426.50      8.73 o
  -3   5   1      817.46      782.57     12.47 o
  -2   5   1        0.63        1.29      0.82 o
  -1   5   1      192.52      206.73      8.53 o
   0   5   1      398.24      419.50     16.66 o
   1   5   1       14.55        2.48      1.58 o
   2   5   1      322.61      356.79      8.97 o
   3   5   1       62.00       71.37      4.28 o
   4   5   1       61.35       51.67      6.35 o
   5   5   1      402.63      398.44     13.05 o
   6   5   1       19.07       15.54      3.07 o
   7   5   1       41.65       47.42      5.30 o
   8   5   1       63.56       69.41      9.76 o
   9   5   1        2.59        0.99      2.94 o
  10   5   1       17.62       14.78      5.39 o
 -10   6   1       15.84       11.56      5.46 o
  -9   6   1       19.51       22.26      6.74 o
  -8   6   1       16.10       18.92      6.17 o
  -7   6   1        0.01        1.74      3.44 o
  -6   6   1       24.25       18.42      5.30 o
  -5   6   1        0.00        0.88      1.18 o
  -4   6   1     1303.73     1302.42     28.94 o
  -3   6   1      205.78      199.19     14.05 o
  -2   6   1      253.94      304.39      9.62 o
  -1   6   1        4.33        5.51      1.63 o
   0   6   1     1400.53     1563.20     21.35 o
   1   6   1       67.09       62.01      4.39 o
   2   6   1      920.66      922.25     18.20 o
   3   6   1       41.75       43.31      3.49 o
   4   6   1      182.65      161.66      6.85 o
   5   6   1       44.29       38.12      7.42 o
   6   6   1     1423.92     1379.93     26.73 o
   7   6   1       14.94       15.67      3.61 o
   8   6   1      209.92      228.38     17.80 o
   9   6   1       10.30       10.06      5.20 o
  -9   7   1        0.46       -1.20      3.61 o
  -8   7   1       43.09       48.88      9.10 o
  -7   7   1      141.43      142.67     14.78 o
  -6   7   1      244.18      276.45     11.21 o
  -5   7   1      296.61      274.23     10.75 o
  -4   7   1        0.03       -0.75      2.64 o
  -3   7   1        1.67        2.77      1.51 o
  -2   7   1       70.76       62.48      8.63 o
  -1   7   1       38.72       44.08      7.28 o
   0   7   1       24.86       23.55      3.83 o
   1   7   1       12.72        7.66      5.40 o
   2   7   1      101.14      103.76      6.89 o
   3   7   1       44.81       47.12      4.88 o
   4   7   1        3.29        2.06      1.68 o
   5   7   1        6.02        3.50      2.03 o
   6   7   1       51.41       55.13     11.12 o
   7   7   1       85.67       92.23      7.75 o
   8   7   1        1.94       -2.33      3.45 o
   9   7   1        0.09       -9.28      6.19 o
  -8   8   1       86.64       94.93     13.48 o
  -7   8   1       13.11        6.54      4.91 o
  -6   8   1       11.68       19.80      6.49 o
  -5   8   1        0.27        1.49      3.14 o
  -4   8   1      239.99      244.66     24.00 o
  -3   8   1       37.45       44.47      4.59 o
  -2   8   1       79.19       89.97     11.46 o
  -1   8   1      108.01       90.19     11.13 o
   0   8   1       55.43       46.11      5.67 o
   1   8   1       25.36       22.96      4.26 o
   2   8   1      545.95      515.80     16.51 o
   3   8   1       18.88       12.51      2.97 o
   4   8   1        3.80        8.76      2.67 o
   5   8   1       31.60       37.81      4.96 o
   6   8   1       19.75       21.50      3.96 o
   7   8   1        0.46       -3.46      3.24 o
   8   8   1       43.45       54.36     10.15 o
  -7   9   1       10.30       -1.64      3.67 o
  -6   9   1       17.22       27.63      8.08 o
  -5   9   1       14.18       21.73      7.21 o
  -4   9   1        3.23        0.45      3.33 o
  -3   9   1       43.02       59.90     10.05 o
  -2   9   1       60.15       59.41      5.72 o
  -1   9   1      104.60      102.98     12.92 o
   0   9   1        4.06        1.37      2.34 o
   1   9   1        0.14       -1.79      2.82 o
   2   9   1      216.99      237.82     12.02 o
   3   9   1        1.35        0.40      2.26 o
   4   9   1       76.19       72.16      6.86 o
   5   9   1       45.35       31.61      7.61 o
   6   9   1        7.50       11.01      5.31 o
  -5  10   1       22.27       29.02      8.49 o
  -4  10   1        7.01        1.97      3.65 o
  -3  10   1        0.06        6.93      4.52 o
  -2  10   1       63.82       68.76     11.59 o
  -1  10   1      122.22      112.16     14.29 o
   0  10   1       19.10       17.02      6.38 o
   1  10   1       50.51       42.96      8.58 o
   2  10   1        0.43        4.67      3.69 o
   3  10   1        0.01       -1.19      3.54 o
   4  10   1       24.50       16.88      6.09 o
  -1  11   1        0.41       -2.01      2.69 o
   1  11   1       74.96       72.08     12.15 o
 -10   0   2        2.41       -0.52      4.29 o
  -8   0   2       75.30       63.58      8.88 o
  -6   0   2      350.84      351.22     15.99 o
  -4   0   2      359.55      330.04     12.38 o
  -2   0   2        3.44       20.76     12.85 o
   0   0   2     2016.59     1985.04     20.12 o
   2   0   2    17077.84    16861.10    115.22 o
   4   0   2     1264.66     1273.22     19.34 o
   6   0   2     1857.79     1943.32     29.23 o
   8   0   2        1.15       -5.12      4.89 o
  10   0   2       42.81       33.60      7.84 o
 -11   1   2      127.66      131.50     10.40 o
 -10   1   2        2.40        2.05      3.03 o
  -9   1   2      178.97      172.09     13.39 o
  -8   1   2       40.44       36.40      3.91 o
  -7   1   2       48.91       65.92      4.91 o
  -6   1   2      206.35      208.62      7.15 o
  -5   1   2      316.24      343.04     10.57 o
  -4   1   2      656.35      664.44     17.71 o
  -3   1   2        3.10        1.10      1.65 o
  -2   1   2      622.37      641.40     12.96 o
  -1   1   2      635.82      620.23     11.61 o
   0   1   2       95.68       79.19      2.26 o
   1   1   2     3823.82     3833.69     15.50 o
   2   1   2     2965.50     2876.87     18.77 o
   3   1   2       31.81       35.21      1.96 o
   4   1   2      290.10      348.03      6.56 o
   5   1   2      340.89      352.88      8.20 o
   6   1   2      386.10      372.23      9.16 o
   7   1   2       34.08       37.19      8.64 o
   8   1   2      208.27      204.97     10.67 o
   9   1   2       50.98       55.04      6.32 o
  10   1   2        9.41        2.89      3.05 o
  11   1   2       37.36       35.78      6.02 o
 -11   2   2        0.89        1.17      2.99 o
 -10   2   2       20.43       17.11      6.38 o
  -9   2   2       44.76       36.41     10.19 o
  -8   2   2      545.56      541.10     13.75 o
  -7   2   2      108.96       95.58      5.52 o
  -6   2   2      183.47      193.00      8.35 o
  -5   2   2      251.99      264.21     11.48 o
  -4   2   2      837.00      906.44     17.78 o
  -3   2   2       10.79       12.16      1.71 o
  -2   2   2     1136.17     1054.61     19.97 o
  -1   2   2     1945.90     1894.51     25.30 o
   0   2   2      907.48      921.85      8.34 o
   1   2   2      226.93      275.68      4.23 o
   2   2   2     1202.08     1143.08      9.36 o
   3   2   2       24.94       19.63      1.49 o
   4   2   2        0.35        2.80      0.95 o
   5   2   2       48.48       53.10      3.39 o
   6   2   2      349.55      343.19     10.03 o
   7   2   2      114.91      127.46     13.00 o
   8   2   2      492.59      509.72     17.11 o
   9   2   2      118.38      109.15      8.66 o
  10   2   2       15.21       14.40      5.34 o
 -11   3   2       21.62       28.98      5.61 o
 -10   3   2        8.20        6.37      2.89 o
  -9   3   2      136.76      132.61      9.46 o
  -8   3   2      651.93      601.12     17.57 o
  -7   3   2        0.36        0.44      1.79 o
  -6   3   2       55.00       58.11      3.94 o
  -5   3   2      497.34      492.86     14.92 o
  -4   3   2      151.48      164.54      7.11 o
  -3   3   2        7.68        9.77      2.98 o
  -2   3   2      822.93      816.44     19.76 o
  -1   3   2      111.99      149.42      5.67 o
   0   3   2     1345.77     1454.70     13.38 o
   1   3   2     1844.10     1862.10     16.07 o
   2   3   2      150.01      118.65      4.52 o
   3   3   2      215.14      251.52      5.36 o
   4   3   2       11.80       15.07      2.04 o
   5   3   2       33.03       33.46      3.20 o
   6   3   2      159.81      178.41      7.44 o
   7   3   2       77.43       97.77      9.70 o
   8   3   2       87.83       82.09      9.56 o
   9   3   2       38.84       36.84     13.76 o
  10   3   2        0.02        1.01      2.42 o
 -11   4   2       89.98      106.76     13.65 o
 -10   4   2       63.56       70.80      7.76 o
  -9   4   2       17.11       25.56      6.29 o
  -8   4   2      615.33      627.31     28.21 o
  -7   4   2        4.95        2.79      1.84 o
  -6   4   2       65.09       78.30      6.26 o
  -5   4   2       87.20       83.71      6.60 o
  -4   4   2       11.35        6.76      2.87 o
  -3   4   2        0.27        0.71      0.85 o
  -2   4   2      980.91     1127.07     11.30 o
  -1   4   2     1140.46     1222.39     18.37 o
   0   4   2      445.37      442.87      8.77 o
   1   4   2     1028.37     1210.14     15.81 o
   2   4   2      283.85      285.40      6.31 o
   3   4   2       11.19       11.16      1.83 o
   4   4   2      144.69      128.72      5.94 o
   5   4   2       20.72       30.00      3.16 o
   6   4   2        8.56        9.02      2.04 o
   7   4   2       18.09       20.91      3.63 o
   8   4   2      115.32      109.98     11.33 o
   9   4   2        0.17        2.41      3.13 o
  10   4   2       12.14       16.90      4.54 o
 -10   5   2        0.03        1.61      3.74 o
  -9   5   2       94.52      115.01     13.41 o
  -8   5   2        0.56        3.80      3.90 o
  -7   5   2        7.37        2.85      3.53 o
  -6   5   2        6.97        7.54      4.21 o
  -5   5   2        3.09        0.16      3.19 o
  -4   5   2      181.85      202.14      5.55 o
  -3   5   2        0.64        0.08      0.57 o
  -2   5   2      165.80      189.52      8.40 o
  -1   5   2      137.97      115.96      6.39 o
   0   5   2       73.66       76.05      4.19 o
   1   5   2       40.00       58.68      3.71 o
   2   5   2      379.81      439.26     10.15 o
   3   5   2       10.16        7.10      1.72 o
   4   5   2      543.15      602.90     15.99 o
   5   5   2      116.05      109.60      7.19 o
   6   5   2        0.32        0.74      1.90 o
   7   5   2       45.99       45.61      5.38 o
   8   5   2        1.20        0.59      2.64 o
   9   5   2       64.37       65.80      9.85 o
  10   5   2        3.71        5.91      4.36 o
 -10   6   2        0.44        4.16      4.13 o
  -9   6   2       34.67       40.64      8.74 o
  -8   6   2       16.19       23.17      6.43 o
  -7   6   2      263.65      303.73     20.44 o
  -6   6   2      298.77      312.55     19.98 o
  -5   6   2     1856.49     1774.23     45.18 o
  -4   6   2        9.64        5.85      1.45 o
  -3   6   2       13.44       14.62      1.86 o
  -2   6   2       19.56       24.33      2.97 o
  -1   6   2      633.78      586.79     13.22 o
   0   6   2       31.87       35.33      3.42 o
   1   6   2      703.94      702.01     17.27 o
   2   6   2       11.73        6.76      1.90 o
   3   6   2        4.09        1.82      1.53 o
   4   6   2        9.77       12.82      2.77 o
   5   6   2      652.02      635.56     30.09 o
   6   6   2        0.67        3.25      2.18 o
   7   6   2       34.45       33.88      4.92 o
   8   6   2       71.15       86.97     10.99 o
   9   6   2       47.18       34.93      7.12 o
  -9   7   2       13.78       11.42      5.68 o
  -8   7   2       39.20       31.89      7.74 o
  -7   7   2        3.97        6.54      4.32 o
  -6   7   2       92.51       87.54     11.34 o
  -5   7   2      118.47      131.57      8.38 o
  -4   7   2        0.17       -1.83      1.22 o
  -3   7   2       80.82       75.39      6.09 o
  -2   7   2      181.58      167.98     14.41 o
  -1   7   2      571.15      571.12     25.97 o
   0   7   2        5.95       14.70      2.49 o
   1   7   2       15.85        8.60      2.02 o
   2   7   2       43.49       42.90      3.71 o
   3   7   2        0.01        1.64      1.79 o
   4   7   2        6.03       12.02      2.94 o
   5   7   2       55.65       49.00      5.60 o
   6   7   2       51.96       50.03      5.73 o
   7   7   2       16.26        8.91      3.01 o
   8   7   2        2.29        3.68      2.40 o
  -8   8   2      131.68      179.12     18.46 o
  -7   8   2       64.94       72.06     11.46 o
  -6   8   2        8.17        6.10      4.52 o
  -5   8   2      221.73      196.35     17.66 o
  -4   8   2        0.02        1.50      1.20 o
  -3   8   2       40.62       34.64      3.75 o
  -2   8   2        0.52        0.80      2.89 o
  -1   8   2      556.65      587.08     28.57 o
   0   8   2       13.27        7.20      7.23 o
   1   8   2      289.28      253.01     16.11 o
   2   8   2      104.50       94.32      7.30 o
   3   8   2        3.20        7.60      2.52 o
   4   8   2       26.28       32.70      7.52 o
   5   8   2      105.76      105.07      8.28 o
   6   8   2       20.92       22.13      4.14 o
   7   8   2       19.11       18.50      5.97 o
  -7   9   2        1.17        0.83      3.37 o
  -6   9   2       23.13       18.98      6.79 o
  -5   9   2       87.12       86.38     12.46 o
  -4   9   2       34.22       41.93      9.00 o
  -3   9   2       36.59       36.57      8.00 o
  -2   9   2        4.50        5.25      3.94 o
  -1   9   2       31.20       43.66      8.79 o
   0   9   2        0.00       -3.06      3.71 o
   1   9   2       29.59       20.16      5.65 o
   2   9   2      140.99      133.00      9.18 o
   3   9   2       13.23       10.02      2.99 o
   4   9   2        4.28        3.63      2.26 o
   5   9   2       11.29       -1.12      3.53 o
   6   9   2       21.49       23.59      6.53 o
  -5  10   2        1.27        4.70      3.71 o
  -4  10   2        3.31        3.86      3.91 o
  -3  10   2       20.33       21.31      6.92 o
  -2  10   2       65.64       52.17     10.37 o
  -1  10   2       19.75        6.94      4.45 o
   0  10   2       64.77       65.48     11.85 o
   1  10   2        4.48        7.74      4.26 o
   2  10   2        5.24        3.06      4.14 o
   3  10   2        5.53       14.34      5.40 o
   4  10   2       15.65        7.31      4.40 o
 -11   0   3       69.82       84.32     12.01 o
  -9   0   3      570.38      621.60     26.94 o
  -7   0   3      196.13      213.80     13.73 o
  -5   0   3     3494.24     3805.23     46.65 o
  -3   0   3      329.87      425.25     11.82 o
  -1   0   3       84.07       57.97      1.92 o
   1   0   3    28708.48    28646.03    166.33 o
   3   0   3      740.70      810.54     14.16 o
   5   0   3      276.05      258.41     10.05 o
   7   0   3     1170.70     1136.69     32.48 o
   9   0   3      246.88      240.59     17.53 o
  11   0   3       44.24       49.25      9.53 o
 -11   1   3       45.23       41.59      6.08 o
 -10   1   3        0.35       -0.58      2.50 o
  -9   1   3      154.98      156.55      9.89 o
  -8   1   3       51.64       46.11      4.20 o
  -7   1   3      397.19      421.04     10.91 o
  -6   1   3      147.30      167.07      6.50 o
  -5   1   3       44.26       64.36      3.79 o
  -4   1   3        0.80        0.15      1.37 o
  -3   1   3      328.12      352.65      7.93 o
  -2   1   3      142.31      127.19      6.89 o
  -1   1   3       97.02      119.05      3.04 o
   0   1   3     5866.20     5795.97     19.70 o
   1   1   3     2936.58     2793.73     12.99 o
   2   1   3      157.06      171.02      4.01 o
   3   1   3      439.54      441.85      8.27 o
   4   1   3        1.28       -0.30      1.73 o
   5   1   3      230.34      261.81      6.59 o
   6   1   3        9.21        7.37      2.79 o
   7   1   3      378.04      385.85     13.70 o
   8   1   3      442.28      424.19     15.44 o
   9   1   3      109.15      102.38      8.29 o
  10   1   3       26.63       29.10      6.02 o
  11   1   3        0.03        2.69      5.25 o
 -11   2   3       22.04       24.62      7.18 o
 -10   2   3        0.00        1.17      2.96 o
  -9   2   3        0.70        1.04      2.16 o
  -8   2   3        0.26       -0.23      1.49 o
  -7   2   3      280.00      272.35      7.83 o
  -6   2   3        0.02        1.39      1.38 o
  -5   2   3     1045.34     1114.44     16.92 o
  -4   2   3       20.19       24.14      2.28 o
  -3   2   3     3092.29     3247.38     37.49 o
  -2   2   3      401.52      347.46     11.86 o
  -1   2   3      439.79      431.18      6.44 o
   0   2   3       70.83       68.82      2.13 o
   1   2   3     7570.26     7309.88     29.44 o
   2   2   3      101.26      114.59      2.85 o
   3   2   3       17.08       11.98      1.29 o
   4   2   3       37.70       46.97      3.68 o
   5   2   3      109.61      112.41      5.06 o
   6   2   3       11.20       15.15      7.60 o
   7   2   3      253.16      273.31     11.83 o
   8   2   3       48.48       42.95      6.54 o
   9   2   3        7.78        8.13      3.25 o
  10   2   3        0.46        0.14      3.21 o
 -11   3   3       25.66       30.37     10.32 o
 -10   3   3       87.86       99.80      8.88 o
  -9   3   3       44.96       32.81      5.33 o
  -8   3   3       48.42       44.72      4.93 o
  -7   3   3      323.31      317.22     11.39 o
  -6   3   3        1.83       11.11      2.30 o
  -5   3   3      377.97      389.01     10.76 o
  -4   3   3        3.74        4.09      0.99 o
  -3   3   3       42.50       41.66      5.17 o
  -2   3   3       24.56       35.98      4.47 o
  -1   3   3        2.07        9.10      0.99 o
   0   3   3      243.07      301.63      5.63 o
   1   3   3      424.80      492.07      5.79 o
   2   3   3      291.67      329.19      6.54 o
   3   3   3       40.67       64.13      2.62 o
   4   3   3       78.62       49.85      2.82 o
   5   3   3        7.03        6.57      2.29 o
   6   3   3       39.95       34.13      6.76 o
   7   3   3       20.16       23.45      3.86 o
   8   3   3       52.64       51.27     13.23 o
   9   3   3       10.27       14.08      6.72 o
  10   3   3       27.55       25.27      4.86 o
 -11   4   3        6.02        8.09      3.80 o
 -10   4   3        7.80        3.73      2.90 o
  -9   4   3       15.75        8.03      4.44 o
  -8   4   3       36.17       23.34      3.81 o
  -7   4   3      882.52      820.09     17.89 o
  -6   4   3      709.42      716.36     14.62 o
  -5   4   3       86.50       92.99      6.42 o
  -4   4   3       30.16       17.37      4.23 o
  -3   4   3       33.60       32.84      4.99 o
  -2   4   3       13.51       11.80      2.16 o
  -1   4   3       19.72       28.96      2.97 o
   0   4   3     1484.12     1451.58     21.29 o
   1   4   3       16.55       28.38      2.23 o
   2   4   3     1012.30     1079.07     12.16 o
   3   4   3      410.19      457.14     11.21 o
   4   4   3      913.05      918.62     14.21 o
   5   4   3      148.77      164.22      7.22 o
   6   4   3        3.14        5.94      2.44 o
   7   4   3       24.02       22.45      3.78 o
   8   4   3      260.21      251.54     16.65 o
   9   4   3       78.87       69.96      9.72 o
  10   4   3        9.10        7.81      3.49 o
 -10   5   3       10.25       11.35      5.37 o
  -9   5   3        0.03        2.26      2.71 o
  -8   5   3      161.31      144.04     14.28 o
  -7   5   3        1.89       -0.47      3.24 o
  -6   5   3      601.99      621.75     26.68 o
  -5   5   3       32.13       30.53      6.35 o
  -4   5   3        2.56        4.14      1.87 o
  -3   5   3      192.39      214.90     12.11 o
  -2   5   3      100.22      114.59      6.58 o
  -1   5   3      124.61      142.64      7.09 o
   0   5   3      749.04      785.73     12.95 o
   1   5   3      260.32      271.71      7.54 o
   2   5   3      175.88      166.29      5.36 o
   3   5   3      156.30       51.73     79.36 o
   4   5   3       95.65      111.55      9.29 o
   5   5   3       18.05       21.17      5.36 o
   6   5   3      327.87      321.22     23.54 o
   7   5   3       92.65       98.66      7.79 o
   8   5   3       11.71       13.47      4.69 o
   9   5   3        7.55       10.42      4.51 o
 -10   6   3        9.83       18.84      7.06 o
  -9   6   3      334.67      358.18     24.69 o
  -8   6   3       26.78       28.15      6.87 o
  -7   6   3       70.22       61.35      9.90 o
  -6   6   3     1519.92     1500.94     43.89 o
  -5   6   3        6.68        3.70      3.54 o
  -4   6   3       59.64       36.01      6.82 o
  -3   6   3       27.51       48.19      5.40 o
  -2   6   3      723.59      737.68     18.67 o
  -1   6   3      338.79      299.25     11.61 o
   0   6   3      343.41      366.17     12.45 o
   1   6   3       27.31       33.53      3.93 o
   2   6   3      473.36      473.24     13.42 o
   3   6   3      256.00      267.04     10.54 o
   4   6   3       24.05       13.17      2.89 o
   5   6   3        0.01        2.53      2.00 o
   6   6   3        0.55        2.15      2.65 o
   7   6   3       59.69       61.31      6.42 o
   8   6   3      469.02      449.29     17.78 o
   9   6   3        3.22       12.04      4.99 o
  -9   7   3       19.67       18.88      6.64 o
  -8   7   3        5.48       11.23      5.68 o
  -7   7   3       53.35       71.90     11.19 o
  -6   7   3        0.02        5.54      4.04 o
  -5   7   3      166.66      154.56     15.02 o
  -4   7   3      226.45      213.26     17.14 o
  -3   7   3      106.41       93.26      4.44 o
  -2   7   3      122.12       95.91     11.31 o
  -1   7   3      241.79      235.02     11.20 o
   0   7   3      687.08      685.93     15.00 o
   1   7   3      136.63      138.09     11.86 o
   2   7   3       23.53       21.79      2.78 o
   3   7   3        2.38        2.31      1.40 o
   4   7   3      116.27      115.53      8.08 o
   5   7   3       80.08       75.77      6.81 o
   6   7   3       17.03       16.19      3.64 o
   7   7   3      101.07       98.01      8.40 o
   8   7   3       21.33       28.54      4.71 o
  -8   8   3       35.33       51.72     10.60 o
  -7   8   3       16.16       22.63      7.31 o
  -6   8   3      117.96      133.95     15.53 o
  -5   8   3        3.65        4.38      3.42 o
  -4   8   3        0.48        1.69      3.43 o
  -3   8   3       57.64       58.87      8.74 o
  -2   8   3        2.83       -2.89      3.42 o
  -1   8   3       63.09       62.70      9.84 o
   0   8   3      265.70      255.15     19.43 o
   1   8   3       16.99       13.83      5.64 o
   2   8   3      113.48      119.98     16.67 o
   3   8   3        6.32        5.12      2.30 o
   4   8   3        5.66        5.84      2.64 o
   5   8   3        2.80       -0.15      1.71 o
   6   8   3        5.51        3.79      2.92 o
   7   8   3       11.58       13.39      5.13 o
  -7   9   3       28.39       48.17     10.20 o
  -6   9   3       29.89       33.09      9.24 o
  -5   9   3        9.54       10.48      5.98 o
  -4   9   3        7.38        7.29      4.31 o
  -3   9   3       41.82       55.55     10.20 o
  -2   9   3      258.26      298.33     22.61 o
  -1   9   3       22.32       33.31      7.96 o
   0   9   3       15.40       23.05      6.38 o
   1   9   3        0.06       -0.14      2.85 o
   2   9   3       31.71       36.67      5.08 o
   3   9   3        4.13        4.84      3.53 o
   4   9   3       36.71       43.56      9.74 o
   5   9   3       74.52       69.72      7.22 o
   6   9   3        3.22        1.17      2.92 o
  -4  10   3        8.08       13.63      5.92 o
  -3  10   3        9.16        8.92      5.17 o
  -2  10   3       18.20       47.80      9.85 o
  -1  10   3        1.05        2.67      3.63 o
   0  10   3       76.24       72.12     12.12 o
   1  10   3        0.44        1.30      2.95 o
   2  10   3       17.40       16.27      3.88 o
   3  10   3        6.36        8.05      4.51 o
   4  10   3        2.08       -6.16      4.11 o
 -10   0   4      319.92      368.03     22.21 o
  -8   0   4      227.42      216.01     14.85 o
  -6   0   4        7.55        6.96      3.21 o
  -4   0   4     2963.82     3117.85     36.72 o
  -2   0   4        7.87        5.08      1.09 o
   0   0   4     9328.02     9812.76     76.72 o
   2   0   4      355.64      383.93      8.63 o
   4   0   4     1332.59     1494.22     22.27 o
   6   0   4      228.29      223.51     13.55 o
   8   0   4       36.10       32.57      6.73 o
  10   0   4       17.43       21.01      6.73 o
 -11   1   4      116.78      123.49      9.91 o
 -10   1   4      199.18      166.31     10.87 o
  -9   1   4      101.69       92.91      7.65 o
  -8   1   4        0.65        0.34      2.12 o
  -7   1   4      426.81      437.75     13.82 o
  -6   1   4        0.25        0.42      1.60 o
  -5   1   4       85.17       84.12      4.22 o
  -4   1   4      219.96      271.42      6.88 o
  -3   1   4      690.21      717.09     11.87 o
  -2   1   4      576.58      587.58      7.82 o
  -1   1   4      271.02      289.96      5.36 o
   0   1   4      995.94      978.02     10.78 o
   1   1   4      894.46      975.56      8.12 o
   2   1   4      607.04      608.08      7.58 o
   3   1   4      272.73      251.07      7.06 o
   4   1   4      737.62      749.23     13.53 o
   5   1   4        1.16        0.44      1.16 o
   6   1   4      313.74      310.38     11.41 o
   7   1   4       37.65       34.13      4.91 o
   8   1   4        7.36        6.64      2.87 o
   9   1   4      282.86      273.73     13.45 o
  10   1   4       16.95       15.44      4.48 o
 -11   2   4        7.55        3.97      5.01 o
 -10   2   4       59.94       57.48      7.01 o
  -9   2   4        0.07       -0.02      1.82 o
  -8   2   4      186.89      177.38      8.74 o
  -7   2   4      254.46      221.55      7.97 o
  -6   2   4      401.03      397.31     10.18 o
  -5   2   4        1.25       -0.10      2.47 o
  -4   2   4     1068.68     1203.54     24.88 o
  -3   2   4       73.91       62.38      3.31 o
  -2   2   4       11.19       14.53      1.25 o
  -1   2   4       89.11       79.98      2.49 o
   0   2   4        6.05        3.21      0.83 o
   1   2   4       62.70       59.89      3.05 o
   2   2   4      580.31      663.33      7.14 o
   3   2   4     1741.96     1715.92     12.59 o
   4   2   4      383.55      375.53     10.83 o
   5   2   4        0.27        2.25      1.85 o
   6   2   4       62.04       65.57      9.48 o
   7   2   4      183.42      186.64     13.04 o
   8   2   4       14.85       15.75      5.69 o
   9   2   4      163.69      194.89     16.64 o
  10   2   4      149.46      151.15     15.59 o
 -11   3   4        6.40       14.75      4.59 o
 -10   3   4       14.16       11.29      4.09 o
  -9   3   4       30.30       38.40      4.19 o
  -8   3   4        1.11        2.08      2.76 o
  -7   3   4      224.28      199.17     16.82 o
  -6   3   4        0.40        0.83      0.97 o
  -5   3   4        4.42        3.98      2.12 o
  -4   3   4       10.88        4.28      2.20 o
  -3   3   4     1064.67     1093.58     25.57 o
  -2   3   4      810.37      821.41     21.30 o
  -1   3   4       24.84       26.68      1.60 o
   0   3   4       17.31       15.82      1.33 o
   1   3   4      656.98      636.98      6.34 o
   2   3   4       16.02       19.18      1.48 o
   3   3   4       77.37       53.70      2.62 o
   4   3   4       10.44        4.73      1.19 o
   5   3   4        6.10        1.70      1.50 o
   6   3   4      133.82      141.72     13.67 o
   7   3   4       13.99       16.02      4.87 o
   8   3   4       31.04       33.02      5.08 o
   9   3   4       15.05       14.65      6.50 o
  10   3   4       73.63       71.04      7.58 o
 -11   4   4       48.01       61.55     12.91 o
 -10   4   4       41.68       51.43      6.81 o
  -9   4   4        1.31        2.23      3.61 o
  -8   4   4       91.17       90.10      6.31 o
  -7   4   4       77.16       59.77      4.60 o
  -6   4   4       49.65       34.06      2.96 o
  -5   4   4       35.53       40.87      4.53 o
  -4   4   4       77.31       73.78      7.99 o
  -3   4   4       16.90       15.51      3.91 o
  -2   4   4       71.02       69.06      4.63 o
  -1   4   4       40.71       46.23      3.82 o
   0   4   4       22.22       49.11      4.27 o
   1   4   4      189.76      175.93      3.97 o
   2   4   4       69.64       49.69      2.89 o
   3   4   4      429.67      425.77      8.88 o
   4   4   4        0.01        3.45      1.28 o
   5   4   4       58.35       61.95      5.74 o
   6   4   4       22.98       14.15      3.04 o
   7   4   4        0.80        0.59      2.05 o
   8   4   4        0.30        1.63      2.71 o
   9   4   4        0.70        0.87      2.48 o
 -10   5   4        4.59        8.83      4.96 o
  -9   5   4      399.50      426.93     26.00 o
  -8   5   4       11.33        8.49      4.64 o
  -7   5   4       41.30       43.96      8.14 o
  -6   5   4       65.00       61.23      9.02 o
  -5   5   4      459.96      456.97     22.29 o
  -4   5   4      354.00      341.42     20.81 o
  -3   5   4      262.71      264.99      8.69 o
  -2   5   4      334.65      298.84     11.08 o
  -1   5   4        4.55        6.80      2.59 o
   0   5   4       67.64       62.31      3.18 o
   1   5   4       31.24       23.40      1.82 o
   2   5   4       25.88       29.86      2.12 o
   3   5   4      261.77      268.46      8.51 o
   4   5   4       91.37       84.08      9.39 o
   5   5   4      122.09      114.24     12.10 o
   6   5   4      261.76      248.99     11.61 o
   7   5   4       53.61       56.53      6.52 o
   8   5   4       88.63       96.61     10.80 o
   9   5   4       12.65        6.62      4.24 o
 -10   6   4        6.79       18.99      6.01 o
  -9   6   4       12.98       24.20      7.33 o
  -8   6   4       85.12       92.70     12.49 o
  -7   6   4        1.42        2.09      3.93 o
  -6   6   4      262.45      270.03     19.23 o
  -5   6   4        8.77       10.14      4.29 o
  -4   6   4        1.94       -3.81      3.33 o
  -3   6   4     1245.55     1204.47     24.56 o
  -2   6   4        4.00        3.43      0.96 o
  -1   6   4      279.93      299.09      7.71 o
   0   6   4        5.12        2.75      2.31 o
   1   6   4      142.03      150.27     11.27 o
   2   6   4        2.24        3.29      1.69 o
   3   6   4      138.48      130.81      8.45 o
   4   6   4        2.71        2.61      2.95 o
   5   6   4       31.32       27.92      4.04 o
   6   6   4       88.46       79.41      6.97 o
   7   6   4      392.54      383.47     15.72 o
   8   6   4       36.61       51.08     22.15 o
  -9   7   4        0.29       -4.44      3.90 o
  -8   7   4        7.20        4.06      3.47 o
  -7   7   4       37.65       39.00      8.54 o
  -6   7   4      113.87      107.19     13.08 o
  -5   7   4      160.07      157.02     15.43 o
  -4   7   4       36.92       30.00      6.98 o
  -3   7   4      406.44      426.77     24.18 o
  -2   7   4       32.99       30.04      2.37 o
  -1   7   4      108.27       93.16      7.02 o
   0   7   4       73.84       76.25      6.19 o
   1   7   4       18.96        7.40      2.22 o
   2   7   4        6.14        4.28      1.99 o
   3   7   4       40.81       33.69      3.68 o
   4   7   4       20.05       24.69      3.94 o
   5   7   4        0.62       -3.60      2.40 o
   6   7   4      118.98      109.14      8.44 o
   7   7   4        0.07        2.61      4.00 o
  -8   8   4        5.34        5.93      4.85 o
  -7   8   4       49.25       62.17     11.05 o
  -6   8   4        4.03       -6.53      4.85 o
  -5   8   4        0.29       -6.39      4.33 o
  -4   8   4       62.70       76.60     11.56 o
  -3   8   4      395.70      408.38     25.25 o
  -2   8   4      142.09      133.04      5.92 o
  -1   8   4        6.85       11.30      5.34 o
   0   8   4      487.98      491.60     27.50 o
   1   8   4      121.83      113.83     11.33 o
   2   8   4        3.92        5.30      5.26 o
   3   8   4      699.81      702.41     22.89 o
   4   8   4        4.18        3.07      2.13 o
   5   8   4       12.71        9.17      2.93 o
   6   8   4       21.36       20.89      4.16 o
  -6   9   4       61.21       62.43     11.25 o
  -5   9   4       16.24       40.65      9.81 o
  -4   9   4      110.90      120.87     15.18 o
  -3   9   4       14.68       18.03      6.59 o
  -2   9   4       14.93       16.43      6.02 o
  -1   9   4       54.00       50.55     10.11 o
   0   9   4      113.47      103.73     13.75 o
   1   9   4       10.79       11.92      4.76 o
   2   9   4        5.95        3.66      5.77 o
   3   9   4        6.99       12.58      3.34 o
   4   9   4        2.12        3.61      3.90 o
   5   9   4       14.31       14.04      4.86 o
  -4  10   4      107.18      104.65     15.16 o
  -3  10   4       27.27       33.96      8.91 o
  -2  10   4        0.84       -3.01      3.83 o
  -1  10   4       83.31      101.06     14.55 o
   0  10   4       18.08       16.63      7.13 o
   1  10   4       18.18       24.50      6.31 o
   2  10   4        1.26       -1.01      1.95 o
   3  10   4        4.38        8.37      3.52 o
 -11   0   5      392.26      426.47     25.43 o
  -9   0   5      227.71      220.53     16.01 o
  -7   0   5      457.10      457.69     19.65 o
  -5   0   5      419.55      480.07     16.38 o
  -3   0   5      673.12      688.21     14.33 o
  -1   0   5      233.91      209.29      5.74 o
   1   0   5       73.59       68.81      2.29 o
   3   0   5     1433.17     1416.71     29.21 o
   5   0   5      385.34      383.56     12.79 o
   7   0   5      106.04      100.34     10.03 o
   9   0   5       67.96       57.02      9.48 o
 -11   1   5        1.40        2.65      2.95 o
 -10   1   5       31.04       33.34      5.24 o
  -9   1   5        8.08        9.85      3.12 o
  -8   1   5      357.75      311.42     21.06 o
  -7   1   5      591.54      598.46     31.71 o
  -6   1   5      173.13      154.85      6.17 o
  -5   1   5      902.02      933.09     11.83 o
  -4   1   5       35.38       46.10      2.94 o
  -3   1   5      696.26      714.58      9.31 o
  -2   1   5      160.70      154.36      3.32 o
  -1   1   5     1891.10     1923.10     11.22 o
   0   1   5        0.48        1.28      0.67 o
   1   1   5        4.77        3.30      1.07 o
   2   1   5     1159.58     1136.81     15.28 o
   3   1   5      414.67      407.90      7.90 o
   4   1   5        0.87        2.48      1.01 o
   5   1   5      198.12      217.18      7.72 o
   6   1   5        1.34        3.33      3.36 o
   7   1   5      301.08      282.93     11.93 o
   8   1   5        0.43        2.60      2.52 o
   9   1   5       35.86       37.58      8.34 o
  10   1   5       98.35       92.51      8.61 o
 -11   2   5        0.06        0.68      3.07 o
 -10   2   5        0.90        1.93      2.65 o
  -9   2   5       46.02       44.95      4.37 o
  -8   2   5      254.04      202.87      8.25 o
  -7   2   5      281.10      294.46     11.90 o
  -6   2   5        6.82       11.69      2.49 o
  -5   2   5      230.55      217.52      8.80 o
  -4   2   5      430.51      468.27     11.67 o
  -3   2   5      860.90      933.33     12.61 o
  -2   2   5      427.11      407.90      7.15 o
  -1   2   5        1.78       -0.46      0.75 o
   0   2   5       20.59       10.73      1.25 o
   1   2   5      149.60      164.97      3.81 o
   2   2   5        2.41        5.37      0.79 o
   3   2   5     1002.92     1028.26     10.45 o
   4   2   5        4.05        7.29      1.57 o
   5   2   5        6.54        1.53      3.00 o
   6   2   5       55.24       53.97      6.04 o
   7   2   5      209.81      203.26     11.41 o
   8   2   5        3.11        4.89      4.07 o
   9   2   5      125.47      121.47     13.31 o
  10   2   5        3.65       -7.24      5.30 o
 -11   3   5      102.27      125.49     10.51 o
 -10   3   5       23.78       28.08      5.17 o
  -9   3   5        5.73        4.81      3.12 o
  -8   3   5      351.30      349.73     10.51 o
  -7   3   5      872.91      794.29     18.87 o
  -6   3   5        0.08       -0.41      1.85 o
  -5   3   5      170.47      156.02      4.73 o
  -4   3   5      317.91      396.32     11.73 o
  -3   3   5      206.97      253.10      9.22 o
  -2   3   5       29.05       43.51      3.82 o
  -1   3   5     2152.36     2176.77     15.06 o
   0   3   5      106.02       84.06      2.72 o
   1   3   5      231.36      240.06      4.76 o
   2   3   5      169.49      184.21      4.20 o
   3   3   5        6.38        5.09      0.99 o
   4   3   5        4.77        5.77      1.29 o
   5   3   5      183.00      166.94      9.05 o
   6   3   5        5.44       -1.04      2.68 o
   7   3   5       70.38       63.93      6.16 o
   8   3   5       89.53      102.72      7.82 o
   9   3   5       75.42       81.84      9.08 o
 -11   4   5       12.05       11.47      6.36 o
 -10   4   5      142.03      129.23     14.54 o
  -9   4   5       21.07       17.02      4.17 o
  -8   4   5        2.11        4.26      4.26 o
  -7   4   5      578.73      546.93     12.39 o
  -6   4   5       20.58       22.65      2.64 o
  -5   4   5       34.21       33.36      4.14 o
  -4   4   5      146.47      140.65      7.87 o
  -3   4   5        4.82        3.36      1.62 o
  -2   4   5        2.30       -0.12      0.88 o
  -1   4   5      545.80      532.45      7.90 o
   0   4   5      414.04      409.38      7.12 o
   1   4   5       30.82       28.02      1.61 o
   2   4   5      331.23      360.02      7.55 o
   3   4   5      183.51      177.01      5.73 o
   4   4   5        9.13        5.18      2.13 o
   5   4   5        3.19        1.58      1.18 o
   6   4   5       40.15       59.50      9.60 o
   7   4   5        1.47        1.08      1.68 o
   8   4   5       60.00       71.49     10.36 o
   9   4   5      278.72      316.39     22.33 o
 -10   5   5       98.48      117.08     10.17 o
  -9   5   5        5.54        9.22      5.27 o
  -8   5   5      287.47      345.65     22.73 o
  -7   5   5        1.74        0.71      3.44 o
  -6   5   5        0.04        5.41      4.47 o
  -5   5   5      215.99      235.89     16.47 o
  -4   5   5       63.12       63.01      5.60 o
  -3   5   5       39.95       26.87      3.59 o
  -2   5   5      137.18      139.62      8.92 o
  -1   5   5      183.64      205.11      5.35 o
   0   5   5      645.02      638.07     17.11 o
   1   5   5      132.23      111.99      3.54 o
   2   5   5        8.21       10.74      2.20 o
   3   5   5      247.69      270.73      7.29 o
   4   5   5       52.28       52.41      6.17 o
   5   5   5      240.09      240.77     18.48 o
   6   5   5      406.57      384.50     14.37 o
   7   5   5        8.42       15.28      3.47 o
   8   5   5       14.30       20.05      4.01 o
  -9   6   5        6.59       -1.63      4.53 o
  -8   6   5        6.63        8.47      4.37 o
  -7   6   5        5.99       -1.00      4.36 o
  -6   6   5      195.70      202.15     16.98 o
  -5   6   5      523.62      568.34     27.51 o
  -4   6   5     1348.58     1360.19     41.32 o
  -3   6   5       35.68       31.47      4.29 o
  -2   6   5       48.78       48.43      4.85 o
  -1   6   5       10.02        6.67      1.33 o
   0   6   5      297.87      284.87      8.08 o
   1   6   5      367.09      389.50      8.18 o
   2   6   5      105.99       99.36      5.95 o
   3   6   5       80.18       17.08     33.87 o
   4   6   5       90.71       83.56     10.97 o
   5   6   5       10.61        3.96      3.99 o
   6   6   5      292.91      272.06     17.03 o
   7   6   5        1.68        0.53      4.54 o
   8   6   5        2.23       -4.16      3.82 o
  -8   7   5       22.42       21.06      6.99 o
  -7   7   5       20.33       26.24      7.70 o
  -6   7   5       40.58       35.96      8.04 o
  -5   7   5      186.61      181.75     16.89 o
  -4   7   5       18.97       22.66      6.37 o
  -3   7   5       19.97       19.57      6.07 o
  -2   7   5       41.70       42.35      4.95 o
  -1   7   5      360.70      355.01      9.01 o
   0   7   5      968.43      937.18     18.81 o
   1   7   5        2.22        3.11      1.58 o
   2   7   5      230.59      215.31      8.11 o
   3   7   5        2.22        0.07      2.54 o
   4   7   5        0.38       -1.00      1.69 o
   5   7   5       17.53       14.93      3.53 o
   6   7   5      293.34      298.25     22.53 o
   7   7   5       22.68       23.26      7.46 o
  -7   8   5      109.55      134.51     16.47 o
  -6   8   5        9.24       13.28      6.52 o
  -5   8   5       58.77       55.99     10.14 o
  -4   8   5       78.72       76.05     11.65 o
  -3   8   5        0.59       -1.09      3.24 o
  -2   8   5       29.79       28.47      7.24 o
  -1   8   5        6.36        1.03      3.49 o
   0   8   5       59.02       64.32     10.64 o
   1   8   5       94.82       91.69      8.48 o
   2   8   5      158.61      160.15     17.38 o
   3   8   5        6.43        3.07      2.54 o
   4   8   5        1.31        1.16      1.78 o
   5   8   5        0.17       -5.84      3.99 o
   6   8   5       33.92       34.91      8.12 o
  -6   9   5        2.44        5.18      5.28 o
  -5   9   5       20.60       15.51      6.84 o
  -4   9   5        1.70       -3.27      4.44 o
  -3   9   5        3.12        7.38      4.34 o
  -2   9   5        8.66       11.12      5.05 o
  -1   9   5        0.68        0.71      3.04 o
   0   9   5       62.65       77.32     12.12 o
   1   9   5       34.62       44.67      8.92 o
   2   9   5        3.38        7.05      2.58 o
   3   9   5       11.73       14.61      5.61 o
   4   9   5       18.43       26.87      7.21 o
  -2  10   5        0.35        0.20      3.49 o
  -1  10   5       30.42       30.31      8.65 o
   0  10   5       21.43       35.41      9.02 o
   1  10   5        5.07        5.49      5.01 o
   2  10   5        6.76        7.48      5.92 o
 -10   0   6      104.32       99.11     11.83 o
  -8   0   6     1079.44     1027.78     31.49 o
  -6   0   6        1.88       -1.05      2.83 o
  -4   0   6     1050.12     1062.79     20.85 o
  -2   0   6     1397.72     1474.67     22.17 o
   0   0   6      267.19      335.89      6.03 o
   2   0   6     6616.20     6721.49     29.48 o
   4   0   6       23.85       26.62      3.56 o
   6   0   6        8.31       56.67      7.36 o
   8   0   6        2.43        0.82      3.60 o
 -11   1   6       81.53       89.05      7.01 o
 -10   1   6       94.13       93.32      8.16 o
  -9   1   6      131.91      126.61      8.68 o
  -8   1   6      311.29      304.28     12.93 o
  -7   1   6       12.28       17.00      3.90 o
  -6   1   6      852.97      851.34     14.47 o
  -5   1   6       55.81       52.99      3.52 o
  -4   1   6       22.01       17.09      1.92 o
  -3   1   6      192.54      215.98      5.34 o
  -2   1   6      451.04      409.61      4.41 o
  -1   1   6       88.75       67.52      2.19 o
   0   1   6       88.59       90.98      3.26 o
   1   1   6      328.36      345.49     25.52 o
   2   1   6      962.10      867.20     10.51 o
   3   1   6        0.29        0.23      0.89 o
   4   1   6       40.86       47.51      3.21 o
   5   1   6      394.63      384.88     10.36 o
   6   1   6      241.49      268.41      9.44 o
   7   1   6       23.33       20.55      3.80 o
   8   1   6      372.28      363.44     14.55 o
   9   1   6       20.63       17.92      4.10 o
 -11   2   6        8.36        8.26      4.59 o
 -10   2   6        6.08        0.67      2.70 o
  -9   2   6       81.99       69.90      5.37 o
  -8   2   6       95.23      115.69     13.81 o
  -7   2   6        0.55        7.07      2.92 o
  -6   2   6      928.90      952.61     15.84 o
  -5   2   6       74.72       80.14      5.90 o
  -4   2   6      471.33      514.36     12.40 o
  -3   2   6       69.49       64.79      2.75 o
  -2   2   6      262.54      310.53      6.99 o
  -1   2   6       16.21       26.35      2.75 o
   0   2   6       75.21       58.63      2.10 o
   1   2   6      245.54      271.31      4.95 o
   2   2   6      346.09      284.54      6.98 o
   3   2   6       69.45       72.20      3.65 o
   4   2   6      140.42      120.37      7.79 o
   5   2   6      178.42      189.74     11.74 o
   6   2   6       63.66       59.90      6.25 o
   7   2   6       54.60       65.50      7.63 o
   8   2   6      264.70      240.21     17.48 o
   9   2   6       62.41       64.47     10.14 o
 -11   3   6       11.40        2.37      3.04 o
 -10   3   6        2.19        4.55      4.38 o
  -9   3   6       23.63       31.69      6.84 o
  -8   3   6      128.92      111.31      7.99 o
  -7   3   6       17.30       21.20      2.89 o
  -6   3   6      141.07      170.93      9.08 o
  -5   3   6       52.33       40.99      4.40 o
  -4   3   6       11.92        9.34      1.68 o
  -3   3   6      105.54      107.02      3.44 o
  -2   3   6       37.57       39.12      2.50 o
  -1   3   6      373.59      355.96      7.40 o
   0   3   6       61.91       59.74      3.76 o
   1   3   6       33.11       35.20      2.28 o
   2   3   6       40.54       31.47      2.83 o
   3   3   6       32.88       43.19      3.95 o
   4   3   6        2.25        3.14      1.12 o
   5   3   6       10.42       13.18      2.77 o
   6   3   6        1.47        5.62      3.80 o
   7   3   6       13.08        8.52      3.74 o
   8   3   6        1.05        1.78      1.98 o
   9   3   6      157.12      177.45     16.52 o
 -11   4   6      111.28      100.15     13.48 o
 -10   4   6        6.23        7.94      3.34 o
  -9   4   6        0.06        5.48      3.23 o
  -8   4   6      222.43      215.39     17.44 o
  -7   4   6      201.54      198.79      6.37 o
  -6   4   6      541.67      527.32     24.68 o
  -5   4   6      249.65      257.56     10.94 o
  -4   4   6       86.85       69.88      8.45 o
  -3   4   6       46.84       42.99      4.44 o
  -2   4   6        6.19        1.08      1.07 o
  -1   4   6       73.52       59.63      2.76 o
   0   4   6      565.46      580.92      8.11 o
   1   4   6      815.79      856.60     13.53 o
   2   4   6       70.22       65.57      2.77 o
   3   4   6      136.46      163.26      5.92 o
   4   4   6       70.98       82.06      5.96 o
   5   4   6      312.68      284.46     10.84 o
   6   4   6        0.08        3.36      4.08 o
   7   4   6       19.07       10.95      4.52 o
   8   4   6        3.06       -0.11      3.51 o
 -10   5   6       20.87       15.24      6.12 o
  -9   5   6       43.52       42.09      9.16 o
  -8   5   6       12.06       14.54      5.67 o
  -7   5   6       42.92       36.77      7.87 o
  -6   5   6        0.76       -5.65      4.08 o
  -5   5   6      834.09      740.38     29.85 o
  -4   5   6       15.16       18.18      3.08 o
  -3   5   6      142.11      132.11      9.96 o
  -2   5   6      367.71      387.55     12.11 o
  -1   5   6       12.41       14.65      1.73 o
   0   5   6        4.01        2.87      1.13 o
   1   5   6     1612.21     1543.18     15.54 o
   2   5   6       95.64       97.84      5.31 o
   3   5   6       74.61       83.74      4.44 o
   4   5   6       58.17       60.76      4.11 o
   5   5   6       73.53       26.97     34.80 o
   6   5   6       49.74       46.10      9.43 o
   7   5   6       62.90       66.80     11.41 o
   8   5   6       34.11       14.43      5.72 o
  -9   6   6        6.53        1.47      4.07 o
  -8   6   6       47.33       59.38     10.58 o
  -7   6   6      216.02      202.46     18.04 o
  -6   6   6      196.75      209.65     17.69 o
  -5   6   6      856.41      821.02     33.83 o
  -4   6   6      119.81      109.72      7.82 o
  -3   6   6        9.93       18.43      3.22 o
  -2   6   6        1.09        0.21      1.52 o
  -1   6   6      787.41      767.76     12.27 o
   0   6   6       18.87       25.97      2.91 o
   1   6   6      260.98      246.25      7.01 o
   2   6   6        2.93        2.57      1.42 o
   3   6   6       87.16       84.14      6.02 o
   4   6   6        7.07        0.48      4.73 o
   5   6   6        4.35       -0.23      3.04 o
   6   6   6        7.37       12.96      5.34 o
   7   6   6       82.21       85.16     12.96 o
  -8   7   6       16.40       24.27      7.14 o
  -7   7   6        7.14       12.64      5.60 o
  -6   7   6        3.37        4.95      3.50 o
  -5   7   6      246.32      236.47     19.57 o
  -4   7   6        0.07       -6.71      4.47 o
  -3   7   6       89.40       91.87     11.93 o
  -2   7   6        2.60        2.29      1.69 o
  -1   7   6      747.54      765.03     15.71 o
   0   7   6       45.36       42.56      4.99 o
   1   7   6      633.30      622.18     11.98 o
   2   7   6        0.10        1.31      2.93 o
   3   7   6       68.69       64.69     10.55 o
   4   7   6       58.64       62.67     10.51 o
   5   7   6       40.72       33.90      8.42 o
   6   7   6       70.93       62.45     11.40 o
  -7   8   6       46.69       45.10     10.01 o
  -6   8   6       71.71       71.89     11.81 o
  -5   8   6       29.03       28.90      7.56 o
  -4   8   6       61.21       73.36     11.79 o
  -3   8   6       18.09       13.60      5.24 o
  -2   8   6        1.79        5.20      3.78 o
  -1   8   6       26.82       22.77      6.99 o
   0   8   6        3.49        2.22      3.48 o
   1   8   6       24.26       30.83      5.45 o
   2   8   6       63.73       53.22      9.48 o
   3   8   6       62.33       50.08      9.65 o
   4   8   6       27.08       39.13      8.53 o
   5   8   6       27.28       26.77      7.75 o
  -5   9   6       28.42       20.17      7.54 o
  -4   9   6       11.58        2.56      4.45 o
  -3   9   6        5.92        5.72      4.70 o
  -2   9   6       71.50       87.46     13.30 o
  -1   9   6       82.91       97.14     13.97 o
   0   9   6       81.64       85.20     12.67 o
   1   9   6       11.48       15.28      6.25 o
   2   9   6        2.50        2.78      3.60 o
   3   9   6       32.13       42.14      9.47 o
   4   9   6        1.70        8.14      5.08 o
   0  10   6        0.17       -0.92      3.25 o
   1  10   6       26.67       29.94      7.72 o
 -11   0   7       80.33       86.12     11.72 o
  -9   0   7      151.08      185.22     14.59 o
  -7   0   7        0.16       -0.19      2.73 o
  -5   0   7       63.32       68.04      5.44 o
  -3   0   7       81.33      105.54      7.08 o
  -1   0   7        0.57       -0.75      0.82 o
   1   0   7     1072.66     1218.59     11.53 o
   3   0   7      406.83      415.90      9.54 o
   5   0   7      267.36      294.17      9.22 o
   7   0   7        8.52       59.59      8.20 o
   9   0   7       35.17       35.04      7.50 o
 -11   1   7        9.15        1.09      2.33 o
 -10   1   7       31.24       29.30      7.68 o
  -9   1   7      176.59      154.64      8.03 o
  -8   1   7        0.48       -0.28      1.83 o
  -7   1   7       77.58       77.75      6.68 o
  -6   1   7      536.52      525.56     14.09 o
  -5   1   7      448.99      414.45      9.16 o
  -4   1   7      237.16      221.31      7.53 o
  -3   1   7      211.70      216.83      5.98 o
  -2   1   7       47.63       56.75      2.25 o
  -1   1   7     1099.09     1049.55     10.69 o
   0   1   7      443.11      519.31     10.35 o
   1   1   7     1518.67     1575.99     20.73 o
   2   1   7       67.43       77.07      3.79 o
   3   1   7       47.20       53.59      2.62 o
   4   1   7        1.18        0.32      1.11 o
   5   1   7      285.58      282.71      7.89 o
   6   1   7       48.93       39.31      3.92 o
   7   1   7      263.50      238.79     11.01 o
   8   1   7       12.74       10.71      3.10 o
   9   1   7        4.44       -2.60      2.97 o
 -11   2   7        0.10        0.15      3.05 o
 -10   2   7        0.01        1.68      2.76 o
  -9   2   7        1.95        0.76      2.67 o
  -8   2   7       15.19       10.27      3.19 o
  -7   2   7       24.77       28.05      4.11 o
  -6   2   7      113.28      101.06      5.38 o
  -5   2   7       33.71       31.34      2.94 o
  -4   2   7        1.44        2.30      1.67 o
  -3   2   7     1125.61     1165.09     21.95 o
  -2   2   7      202.24      213.74      7.66 o
  -1   2   7      120.79      147.07      5.30 o
   0   2   7       62.89       45.74      1.69 o
   1   2   7        0.98        1.24      1.15 o
   2   2   7       14.75       15.25      2.31 o
   3   2   7        2.42        4.55      1.24 o
   4   2   7      266.34      262.35     12.16 o
   5   2   7       15.31       16.31      2.70 o
   6   2   7        0.96        4.89      2.71 o
   7   2   7       24.15       28.78      8.67 o
   8   2   7       45.77       42.75      8.04 o
   9   2   7        7.48        8.71      4.32 o
 -11   3   7       28.07       25.41      5.36 o
 -10   3   7       48.14       46.76      6.29 o
  -9   3   7      108.76       95.88      8.22 o
  -8   3   7      313.74      319.66     13.62 o
  -7   3   7      251.58      222.24      7.66 o
  -6   3   7       27.37       24.10      5.84 o
  -5   3   7       18.84       21.96      2.03 o
  -4   3   7       30.76       27.15      2.03 o
  -3   3   7        0.65        3.02      0.98 o
  -2   3   7      184.24      219.02      7.47 o
  -1   3   7      129.17      132.62      5.84 o
   0   3   7       63.15       60.76      3.24 o
   1   3   7        0.32       -0.54      0.84 o
   2   3   7        0.01        0.60      0.96 o
   3   3   7       66.22       69.01      2.85 o
   4   3   7       11.87        8.38      1.59 o
   5   3   7       42.09       50.69      5.64 o
   6   3   7       59.74       34.86      8.08 o
   7   3   7       15.15       10.09      3.75 o
   8   3   7        2.97        4.46      3.13 o
 -11   4   7       41.07       35.47      8.71 o
 -10   4   7       20.39       21.47      7.04 o
  -9   4   7       68.84       74.76      7.54 o
  -8   4   7       13.68       10.60      3.52 o
  -7   4   7      271.60      273.21     19.03 o
  -6   4   7      243.35      185.72     15.13 o
  -5   4   7       23.31       23.36      5.63 o
  -4   4   7        0.49        0.63      1.64 o
  -3   4   7       50.99       47.16      4.77 o
  -2   4   7       14.80       18.95      3.10 o
  -1   4   7       45.23       49.70      2.47 o
   0   4   7       85.30       89.94      4.42 o
   1   4   7      225.70      226.74      5.91 o
   2   4   7       15.56       16.25      2.01 o
   3   4   7      202.72      179.78      9.29 o
   4   4   7      202.82      214.57     10.87 o
   5   4   7       27.27       30.56      4.70 o
   6   4   7       60.01       68.16     11.44 o
   7   4   7       54.53       61.63     11.21 o
   8   4   7        2.73        7.72      3.81 o
 -10   5   7       97.73      113.72     10.13 o
  -9   5   7        4.10        1.63      3.57 o
  -8   5   7      170.55      176.16     16.89 o
  -7   5   7        4.38       -0.05      3.74 o
  -6   5   7      284.25      272.07     19.25 o
  -5   5   7       81.52       79.47     10.10 o
  -4   5   7      300.87      306.38     12.07 o
  -3   5   7      707.17      698.09     17.01 o
  -2   5   7      922.85      870.68     17.60 o
  -1   5   7        4.79        3.66      1.10 o
   0   5   7        1.19        0.90      0.85 o
   1   5   7       19.62       20.63      2.95 o
   2   5   7       48.88       43.35      5.23 o
   3   5   7       22.09       22.19      2.23 o
   4   5   7       41.91       45.69      4.03 o
   5   5   7       41.00       34.15      7.97 o
   6   5   7       10.57       10.63      4.98 o
   7   5   7      156.66      148.54     17.41 o
  -9   6   7      173.75      193.43     19.39 o
  -8   6   7       50.15       54.39     10.11 o
  -7   6   7        7.64       12.11      4.93 o
  -6   6   7        8.27        6.96      4.18 o
  -5   6   7        6.46        1.83      2.90 o
  -4   6   7       74.08       58.57      5.73 o
  -3   6   7       79.42       84.04      6.59 o
  -2   6   7      755.87      752.20     18.11 o
  -1   6   7        0.47       -1.30      0.87 o
   0   6   7      247.58      240.04      6.59 o
   1   6   7      165.97      140.57      7.32 o
   2   6   7        0.31        1.41      1.53 o
   3   6   7        5.89        5.12      2.59 o
   4   6   7        0.40       -6.76      4.51 o
   5   6   7       60.57       56.20     10.56 o
   6   6   7        5.79       -1.10      4.52 o
   7   6   7       74.54       70.09     12.52 o
  -8   7   7       79.93      100.79     14.58 o
  -7   7   7        8.87        9.55      5.17 o
  -6   7   7        2.80        0.62      3.62 o
  -5   7   7      196.10      192.98     17.88 o
  -4   7   7      192.54      176.72     17.00 o
  -3   7   7       14.26       10.85      4.68 o
  -2   7   7       46.34       55.67      5.49 o
  -1   7   7        2.27        5.25      4.19 o
   0   7   7      251.38      252.97     13.85 o
   1   7   7       57.82       54.09      6.66 o
   2   7   7       59.20       53.50     10.08 o
   3   7   7       96.18       73.91     11.51 o
   4   7   7       11.66       14.91      5.88 o
   5   7   7        8.91        9.17      5.04 o
   6   7   7       40.23       47.40     10.43 o
  -6   8   7       32.90       33.96      8.63 o
  -5   8   7       55.85       33.32      8.44 o
  -4   8   7       42.82       56.29     10.66 o
  -3   8   7        1.71        6.12      4.70 o
  -2   8   7       13.92       10.69      5.05 o
  -1   8   7       11.72       12.49      6.00 o
   0   8   7       75.02       75.57      9.31 o
   1   8   7      229.71      233.38     19.83 o
   2   8   7        2.82        1.26      2.79 o
   3   8   7       47.42       46.75      9.70 o
   4   8   7      113.78      122.34     15.53 o
  -4   9   7       93.25      100.01     14.91 o
  -3   9   7      104.29      156.56     18.20 o
  -2   9   7       91.57      126.23     16.21 o
  -1   9   7       28.24       23.34      7.42 o
   0   9   7        0.26       -3.47      6.09 o
   1   9   7       95.44       92.82     13.31 o
   2   9   7       37.81       43.69      9.31 o
   3   9   7       18.45        3.40      3.56 o
 -10   0   8      206.39      217.99     17.16 o
  -8   0   8      157.85      157.89     12.35 o
  -6   0   8      706.52      685.83     15.97 o
  -4   0   8      115.92      122.87      8.66 o
  -2   0   8      761.82      729.83     17.22 o
   0   0   8       23.25       35.52      3.11 o
   2   0   8      142.68      129.29      4.17 o
   4   0   8      458.12      474.53     13.37 o
   6   0   8       99.47      102.90      9.51 o
   8   0   8       26.76       32.29      6.97 o
 -11   1   8       18.99       18.31      7.21 o
 -10   1   8       20.88       24.63      4.70 o
  -9   1   8      115.01      116.49      8.65 o
  -8   1   8        0.89       -2.56      3.24 o
  -7   1   8      877.40      837.35     19.37 o
  -6   1   8     1175.12     1140.45     20.63 o
  -5   1   8        9.00        5.28      2.08 o
  -4   1   8     1214.89     1227.65     12.11 o
  -3   1   8       10.28       15.43      1.50 o
  -2   1   8      189.28      192.57      4.14 o
  -1   1   8       44.19       62.63      2.23 o
   0   1   8     1698.28     1656.60     17.26 o
   1   1   8       24.30       29.09      2.45 o
   2   1   8      105.39       93.84      4.19 o
   3   1   8      108.05      102.20      4.72 o
   4   1   8       34.14       34.72      2.48 o
   5   1   8        7.35        5.45      1.47 o
   6   1   8      197.73      176.20     10.30 o
   7   1   8       20.10       14.05      4.42 o
   8   1   8       98.96       87.64     10.44 o
 -11   2   8        0.02        1.65      2.88 o
 -10   2   8        0.38        4.32      3.20 o
  -9   2   8       64.04       63.09      6.68 o
  -8   2   8      186.54      175.22      9.91 o
  -7   2   8      143.97      142.10      8.36 o
  -6   2   8       97.85      101.59      5.32 o
  -5   2   8       64.08       65.80      3.97 o
  -4   2   8      149.71      156.81      4.54 o
  -3   2   8        0.91        0.69      0.79 o
  -2   2   8       84.07       84.18      2.08 o
  -1   2   8       68.06       88.72      4.00 o
   0   2   8       20.34       18.64      1.98 o
   1   2   8        4.39        0.47      1.12 o
   2   2   8        9.54        7.38      1.60 o
   3   2   8        6.12       11.38      2.32 o
   4   2   8       54.65       51.15      2.55 o
   5   2   8       11.07        9.05      1.79 o
   6   2   8       34.18       28.43      4.69 o
   7   2   8      115.85      105.68      8.84 o
   8   2   8       17.50       14.11      5.58 o
 -11   3   8       39.38       37.63      8.40 o
 -10   3   8       55.13       50.29      6.50 o
  -9   3   8        1.46        0.50      2.20 o
  -8   3   8       35.69       24.29      4.24 o
  -7   3   8      799.69      751.09     19.54 o
  -6   3   8      583.65      528.49     15.29 o
  -5   3   8       11.75       10.79      2.37 o
  -4   3   8      176.44      163.17      5.35 o
  -3   3   8      143.52      145.92      4.69 o
  -2   3   8        0.53       -0.21      0.65 o
  -1   3   8      209.69      210.07      6.42 o
   0   3   8      595.63      608.19      8.50 o
   1   3   8       80.27       59.39      3.01 o
   2   3   8      363.22      350.59      7.93 o
   3   3   8        3.73        2.65      3.58 o
   4   3   8       37.46       34.93      2.35 o
   5   3   8       12.09       10.64      4.95 o
   6   3   8       50.85       44.06      5.84 o
   7   3   8        2.20        1.05      5.68 o
   8   3   8       78.78       71.73     10.60 o
 -10   4   8        0.45       -0.36      2.70 o
  -9   4   8       42.68       29.87      6.88 o
  -8   4   8        0.68        6.26      2.75 o
  -7   4   8        0.11       -5.66      3.98 o
  -6   4   8      128.59      115.23     12.20 o
  -5   4   8       23.59       25.70      5.99 o
  -4   4   8       12.78       12.79      2.72 o
  -3   4   8       11.63       14.78      2.52 o
  -2   4   8       44.72       40.18      2.91 o
  -1   4   8       46.03       48.59      5.73 o
   0   4   8      156.76      135.58      5.60 o
   1   4   8       42.69       44.84      2.73 o
   2   4   8        4.47        5.85      2.08 o
   3   4   8       43.90       27.80      6.44 o
   4   4   8        6.87       25.08      7.34 o
   5   4   8        2.82        3.51      3.62 o
   6   4   8        0.12       10.82      5.52 o
   7   4   8        3.00       -0.60      2.62 o
 -10   5   8       13.25       25.01      7.56 o
  -9   5   8       21.02       23.13      5.02 o
  -8   5   8       20.88       20.57      7.01 o
  -7   5   8       25.04       34.99      7.93 o
  -6   5   8        5.39        3.14      3.23 o
  -5   5   8       32.21       35.28      7.25 o
  -4   5   8      257.68      229.25     12.85 o
  -3   5   8       50.42       49.49      4.61 o
  -2   5   8       16.09       13.65      2.31 o
  -1   5   8        4.63        2.18      0.91 o
   0   5   8      148.29      158.59      7.33 o
   1   5   8      618.97      567.39     14.65 o
   2   5   8       18.29       14.51      5.31 o
   3   5   8       17.28       15.64      3.54 o
   4   5   8       58.35       60.00     10.64 o
   5   5   8        0.01        2.96      3.67 o
   6   5   8       86.87       90.41     13.94 o
   7   5   8      316.99      339.80     27.29 o
  -8   6   8       15.98       27.79      8.33 o
  -7   6   8       35.64       39.79      8.83 o
  -6   6   8       10.01       23.12      6.19 o
  -5   6   8       16.11       16.80      5.50 o
  -4   6   8      237.58      212.39     14.85 o
  -3   6   8      189.92      185.46      9.45 o
  -2   6   8        0.00        2.04      1.42 o
  -1   6   8        0.31        1.36      0.94 o
   0   6   8      102.95       97.75      5.96 o
   1   6   8       14.79       16.15      2.92 o
   2   6   8       25.52       19.08      6.39 o
   3   6   8        5.45       10.37      4.98 o
   4   6   8        2.24        8.09      4.91 o
   5   6   8       61.18       68.52     11.96 o
   6   6   8       14.98       21.91      7.80 o
  -7   7   8       64.81       51.85     10.32 o
  -6   7   8        1.08        0.32      2.34 o
  -5   7   8       90.88       93.35     12.82 o
  -4   7   8      229.74      219.94     19.38 o
  -3   7   8        4.69       -2.00      3.59 o
  -2   7   8        1.46       -4.69      4.05 o
  -1   7   8       51.31       47.15      9.03 o
   0   7   8       27.13       32.02      5.51 o
   1   7   8      790.22      808.77     36.59 o
   2   7   8       50.22       51.92     10.10 o
   3   7   8      281.63      308.25     24.12 o
   4   7   8        4.07        5.22      4.17 o
   5   7   8        2.19       -5.63      4.47 o
  -6   8   8       27.80       26.32      7.91 o
  -5   8   8        0.07        5.99      5.06 o
  -4   8   8      122.37      123.05     15.51 o
  -3   8   8       90.49       67.33     11.55 o
  -2   8   8        0.99       -0.30      2.79 o
  -1   8   8       46.38       44.53      9.51 o
   0   8   8       22.88       16.30      4.06 o
   1   8   8        8.75       15.45      5.94 o
   2   8   8      138.37      153.76     17.21 o
   3   8   8       65.33       48.44     10.49 o
   4   8   8       12.49        7.24      5.64 o
  -3   9   8        1.47        3.58      4.17 o
  -2   9   8       21.16       18.66      7.22 o
  -1   9   8       66.58       81.57     13.35 o
   0   9   8       16.26       18.33      4.77 o
   1   9   8       23.09       23.04      7.57 o
 -11   0   9       90.03       82.37      8.24 o
  -9   0   9       37.65       45.50      5.56 o
  -7   0   9      882.08      838.07     29.23 o
  -5   0   9      516.96      555.04     20.26 o
  -3   0   9       12.15        9.12      2.67 o
  -1   0   9       24.53        9.94      1.90 o
   1   0   9      587.34      590.96     11.14 o
   3   0   9      347.51      440.52     23.96 o
   5   0   9      165.00      152.19      8.68 o
   7   0   9       58.35       56.81      7.84 o
 -11   1   9       50.08       52.45      6.83 o
 -10   1   9       85.95       87.08      8.04 o
  -9   1   9        8.64       13.47      3.54 o
  -8   1   9       25.00       19.52      3.62 o
  -7   1   9       50.31       51.23     10.59 o
  -6   1   9       39.67       39.38      3.36 o
  -5   1   9      531.24      544.13     10.68 o
  -4   1   9        9.81        6.26      3.05 o
  -3   1   9      114.32      114.32      5.51 o
  -2   1   9        0.21        1.57      0.65 o
  -1   1   9        7.71       14.95      1.26 o
   0   1   9       25.64       16.14      1.36 o
   1   1   9        5.78        5.51      1.37 o
   2   1   9      817.42      838.93     11.29 o
   3   1   9      436.69      411.83      6.51 o
   4   1   9       10.69       10.30      1.87 o
   5   1   9        0.88        0.97      1.90 o
   6   1   9        0.04       -1.74      2.36 o
   7   1   9       68.47       67.64      8.69 o
 -11   2   9        6.35        6.14      4.67 o
 -10   2   9        1.20        2.62      3.94 o
  -9   2   9        0.57       -1.82      3.29 o
  -8   2   9       22.18       20.38      3.79 o
  -7   2   9       19.91       14.81      3.20 o
  -6   2   9       82.01       85.12      5.22 o
  -5   2   9      190.79      178.26      5.31 o
  -4   2   9      139.50      138.02      3.85 o
  -3   2   9        2.66        1.46      0.62 o
  -2   2   9       58.89       53.64      2.23 o
  -1   2   9      325.43      336.94      9.19 o
   0   2   9       13.84       16.33      2.24 o
   1   2   9      134.88      124.74      5.44 o
   2   2   9       70.35       65.82      4.81 o
   3   2   9       90.18       90.05      5.94 o
   4   2   9       28.56       31.97      3.49 o
   5   2   9       12.39       12.76      5.64 o
   6   2   9       49.02       56.68      6.38 o
   7   2   9        0.10       -5.13      6.35 o
 -10   3   9        8.80        9.17      3.69 o
  -9   3   9       16.14       20.09      6.16 o
  -8   3   9       71.80       64.85      6.40 o
  -7   3   9      409.66      393.68     14.15 o
  -6   3   9        0.10        0.65      1.02 o
  -5   3   9      208.98      213.10      5.69 o
  -4   3   9        0.37        0.35      0.89 o
  -3   3   9       20.14       26.57      2.21 o
  -2   3   9       19.80       12.94      1.00 o
  -1   3   9      285.55      308.33     11.55 o
   0   3   9        1.07       32.61      6.34 o
   1   3   9        0.41        0.96      1.13 o
   2   3   9       19.85       19.49      3.48 o
   3   3   9       61.05       80.05      8.69 o
   4   3   9        5.27       -1.70      3.59 o
   5   3   9        0.15        1.78      2.84 o
   6   3   9        1.13        6.25      2.82 o
   7   3   9        2.40        1.78      2.80 o
 -10   4   9       20.37       16.62      4.43 o
  -9   4   9        0.23        2.11      2.40 o
  -8   4   9        0.36       -0.59      2.64 o
  -7   4   9        7.65        7.89      3.30 o
  -6   4   9      194.37      193.11     15.95 o
  -5   4   9      110.36      127.25     12.71 o
  -4   4   9        0.09        2.27      1.76 o
  -3   4   9       53.49       47.42      4.09 o
  -2   4   9       71.85       74.39      3.89 o
  -1   4   9        2.46        5.54      2.66 o
   0   4   9      151.10      147.96      4.89 o
   1   4   9       11.17       12.21      2.62 o
   2   4   9      158.82      159.31      8.58 o
   3   4   9        0.07        4.70      4.67 o
   4   4   9       49.17       46.11      9.72 o
   5   4   9      120.69      123.11     16.00 o
   6   4   9      197.76      210.76     21.19 o
  -9   5   9       28.30       27.96      5.42 o
  -8   5   9        3.60        2.80      7.61 o
  -7   5   9       38.47       34.92      7.86 o
  -6   5   9       14.14       11.25      5.45 o
  -5   5   9        0.01       -4.80      3.53 o
  -4   5   9     1295.47     1170.23     23.15 o
  -3   5   9        2.19        1.21      1.12 o
  -2   5   9       23.03       21.81      2.54 o
  -1   5   9      483.04      510.95     18.53 o
   0   5   9      345.43      347.11     11.25 o
   1   5   9       15.98       18.55      3.50 o
   2   5   9      845.39      843.38     37.78 o
   3   5   9       60.47       87.15     12.83 o
   4   5   9        5.47       12.85      5.50 o
   5   5   9       24.74       10.16      5.68 o
   6   5   9       11.34       10.72      5.41 o
  -9   6   9        0.83       12.43      5.94 o
  -8   6   9       16.01       15.63      6.56 o
  -7   6   9      136.21      161.44     17.14 o
  -6   6   9      154.11      151.76     15.99 o
  -5   6   9      145.51      131.17     14.70 o
  -4   6   9      290.81      274.77     20.71 o
  -3   6   9       12.21       21.26      6.53 o
  -2   6   9        5.73       11.21      5.15 o
  -1   6   9       47.70       49.50     15.38 o
   0   6   9      307.77      306.36     15.43 o
   1   6   9       20.70       18.80      6.66 o
   2   6   9       67.60       81.54     12.45 o
   3   6   9       11.32       41.33      9.50 o
   4   6   9       54.43       55.04     11.02 o
   5   6   9        0.28        1.11      3.41 o
  -7   7   9        5.20        9.83      5.75 o
  -6   7   9       36.08       40.48      9.01 o
  -5   7   9        0.61        5.18      4.07 o
  -4   7   9      108.79      114.13     14.36 o
  -3   7   9       20.00       20.24      6.63 o
  -2   7   9      109.06      133.27     15.24 o
  -1   7   9       66.69       57.05      7.11 o
   0   7   9      145.79      146.99     14.38 o
   1   7   9       29.52       43.55      9.64 o
   2   7   9      675.26      707.14     37.34 o
   3   7   9        5.16       10.68      5.40 o
   4   7   9        8.20       15.38      6.54 o
  -5   8   9        6.63        6.91      4.89 o
  -4   8   9        2.75        5.72      4.62 o
  -3   8   9       19.56       12.75      5.87 o
  -2   8   9       80.98       78.62     12.51 o
  -1   8   9       26.10       27.91      9.86 o
   0   8   9        0.51        0.25      2.60 o
   1   8   9       10.82       19.71      6.60 o
   2   8   9       51.51       68.06     12.52 o
 -10   0  10       33.53       36.68      8.11 o
  -8   0  10        1.49        0.25      2.62 o
  -6   0  10      303.02      313.95     16.84 o
  -4   0  10      541.77      542.66     18.98 o
  -2   0  10      121.62      146.51      6.97 o
   0   0  10       65.09       79.96     10.11 o
   2   0  10      282.95      282.93     11.41 o
   4   0  10       14.90       14.66      5.63 o
   6   0  10        0.14       14.07      5.80 o
 -10   1  10        0.00        3.49      4.04 o
  -9   1  10      110.02      116.42      7.10 o
  -8   1  10       99.63      102.89      6.22 o
  -7   1  10      155.22      149.51      6.86 o
  -6   1  10       51.48       52.11      3.80 o
  -5   1  10      106.54      104.62      6.48 o
  -4   1  10      383.41      372.94     11.06 o
  -3   1  10      108.28      124.77      5.26 o
  -2   1  10      126.63      113.54      4.54 o
  -1   1  10        0.01        0.48      1.02 o
   0   1  10      479.11      466.70     10.94 o
   1   1  10       11.69       12.56      2.74 o
   2   1  10      836.25      865.02     11.13 o
   3   1  10        0.79        0.37      2.20 o
   4   1  10       14.39       12.89      2.83 o
   5   1  10       68.79       67.76     12.07 o
   6   1  10      161.77      165.66     18.82 o
 -10   2  10      103.04      113.44      9.15 o
  -9   2  10        7.48       10.93      3.14 o
  -8   2  10        0.03       -0.68      2.41 o
  -7   2  10        4.09        3.76      2.12 o
  -6   2  10      303.78      314.52      8.97 o
  -5   2  10       85.66       91.77      3.87 o
  -4   2  10       10.27        8.15      1.64 o
  -3   2  10       92.03       77.10      3.51 o
  -2   2  10       29.70       28.44      1.77 o
  -1   2  10        8.80       10.79      2.29 o
   0   2  10       20.01       22.85      2.34 o
   1   2  10      112.45      122.96      6.44 o
   2   2  10       69.24       71.89      5.16 o
   3   2  10        7.52        9.23      2.18 o
   4   2  10       55.85       56.08      5.46 o
   5   2  10       59.48       66.18      6.36 o
   6   2  10        7.25        5.95      4.68 o
 -10   3  10       11.19        8.19      3.25 o
  -9   3  10        2.21       -1.51      2.63 o
  -8   3  10       44.34       29.13      6.69 o
  -7   3  10       59.09       62.83      6.85 o
  -6   3  10      267.45      263.95      7.67 o
  -5   3  10      224.75      203.34      6.21 o
  -4   3  10       21.79       25.08      2.02 o
  -3   3  10       50.69       55.86      2.15 o
  -2   3  10        2.78        2.37      1.06 o
  -1   3  10      382.90      379.75     11.09 o
   0   3  10        4.91        3.60      1.35 o
   1   3  10       15.55       13.94      3.37 o
   2   3  10        3.29       -0.08      1.56 o
   3   3  10       13.14       20.48      7.13 o
   4   3  10        9.07        8.67      5.36 o
   5   3  10        6.06        7.73      2.72 o
   6   3  10        3.67       -3.62      4.61 o
  -9   4  10        0.21        0.62      2.56 o
  -8   4  10       25.83       32.54      4.87 o
  -7   4  10        3.46        5.56      2.53 o
  -6   4  10       94.82       95.48      6.99 o
  -5   4  10       69.30       61.01      5.35 o
  -4   4  10       41.55       39.86      7.53 o
  -3   4  10        1.32        2.43      1.16 o
  -2   4  10      138.69      111.03     11.41 o
  -1   4  10       76.90       77.10      3.36 o
   0   4  10        9.09       13.16      2.49 o
   1   4  10        3.14        0.54      3.19 o
   2   4  10        4.65        3.66      3.73 o
   3   4  10        4.82       -6.02      4.03 o
   4   4  10       59.07       71.58     12.21 o
   5   4  10       23.32       19.32      6.95 o
  -9   5  10       10.98        6.81      4.45 o
  -8   5  10       19.42       34.59      7.09 o
  -7   5  10      159.04      161.28     10.29 o
  -6   5  10       46.52       56.34      9.63 o
  -5   5  10       38.87       39.13      8.11 o
  -4   5  10       25.60       22.67      6.31 o
  -3   5  10       90.00       88.23     11.21 o
  -2   5  10      434.37      444.55     24.23 o
  -1   5  10        0.63        0.08      2.35 o
   0   5  10        8.62        5.17      3.91 o
   1   5  10       31.88       28.45      7.63 o
   2   5  10       19.09       26.67      7.99 o
   3   5  10       53.75       77.57     12.60 o
   4   5  10        1.33        3.43      3.86 o
  -7   6  10        8.84        3.98      3.36 o
  -6   6  10       18.07       25.32      7.03 o
  -5   6  10       38.13       39.21      8.40 o
  -4   6  10       71.69       80.64     11.77 o
  -3   6  10      262.40      259.23     20.32 o
  -2   6  10        4.04        3.75      3.86 o
  -1   6  10       57.91       64.78     10.66 o
   0   6  10       53.68       41.92      6.18 o
   1   6  10        1.39        8.88      5.03 o
   2   6  10        4.39        7.34      3.93 o
   3   6  10       64.70       71.75     12.39 o
   4   6  10        7.24        9.56      5.45 o
  -6   7  10        0.05        3.61      3.98 o
  -5   7  10      142.91      165.23     17.60 o
  -4   7  10       19.76       23.20      7.66 o
  -3   7  10       11.59       13.55      5.62 o
  -2   7  10        3.67        6.64      4.81 o
  -1   7  10       98.51      107.30      9.94 o
   0   7  10        5.03        7.98      3.44 o
   1   7  10       75.39       78.03     12.71 o
   2   7  10       73.83       70.54     12.79 o
  -4   8  10        0.05       13.34      5.76 o
  -3   8  10        7.44        4.28      3.88 o
  -2   8  10       57.06       66.12     11.84 o
  -1   8  10        4.64        9.22      5.13 o
   0   8  10       27.10       20.23      5.18 o
  -9   0  11      122.23      115.35     12.83 o
  -7   0  11       41.52       41.92      7.22 o
  -5   0  11       39.32       38.38      5.92 o
  -3   0  11       64.44       53.66      4.70 o
  -1   0  11        0.28        1.46      1.15 o
   1   0  11      520.75      552.08     28.55 o
   3   0  11      418.08      394.53     26.23 o
   5   0  11       29.00       22.82      7.66 o
 -10   1  11       32.49       25.02      4.61 o
  -9   1  11       43.74       44.30      4.57 o
  -8   1  11        0.03        1.52      2.52 o
  -7   1  11       29.70       26.36      4.09 o
  -6   1  11      713.90      715.24     18.28 o
  -5   1  11      606.31      597.19     12.91 o
  -4   1  11       53.01       53.90      3.80 o
  -3   1  11      470.19      467.27      9.34 o
  -2   1  11       10.56       12.94      1.56 o
  -1   1  11       33.09       27.58      3.14 o
   0   1  11       21.60       17.57      2.47 o
   1   1  11      411.67      425.11     17.66 o
   2   1  11        3.04        3.94      2.26 o
   3   1  11       11.86        8.93      3.50 o
   4   1  11       43.93       40.51      6.67 o
   5   1  11       15.82       22.08      7.12 o
 -10   2  11        0.95        2.22      3.17 o
  -9   2  11       53.09       48.91      5.79 o
  -8   2  11        1.31        0.21      1.64 o
  -7   2  11      110.76      116.70      6.13 o
  -6   2  11      294.05      283.87      8.56 o
  -5   2  11        2.31        1.86      1.50 o
  -4   2  11       43.44       51.15      3.22 o
  -3   2  11       74.77       72.62      3.11 o
  -2   2  11       18.48       18.03      1.72 o
  -1   2  11       33.91       32.90      3.03 o
   0   2  11      103.31      106.65      6.00 o
   1   2  11       16.37       15.46      4.76 o
   2   2  11       48.49       55.94      6.82 o
   3   2  11       11.22       12.68      3.94 o
   4   2  11       42.55       42.81      9.91 o
   5   2  11        4.69        1.36      4.07 o
  -9   3  11        1.45        0.81      2.41 o
  -8   3  11        3.09        4.19      2.49 o
  -7   3  11       83.42       87.08      9.88 o
  -6   3  11      346.47      348.70     11.90 o
  -5   3  11      364.01      372.66      7.61 o
  -4   3  11       11.72        9.03      1.17 o
  -3   3  11        3.59        5.84      1.55 o
  -2   3  11        0.65        0.18      1.72 o
  -1   3  11       20.28       18.72      2.39 o
   0   3  11      150.10      149.51      6.37 o
   1   3  11      325.69      379.17     16.68 o
   2   3  11       33.61       31.60      8.08 o
   3   3  11       22.14        8.32      5.51 o
   4   3  11        1.51        5.77      4.88 o
   5   3  11        6.47       11.63      6.33 o
  -9   4  11        6.36        2.41      3.83 o
  -8   4  11       29.75       31.19      7.86 o
  -7   4  11       76.79       81.72      6.88 o
  -6   4  11        3.05        4.44      2.07 o
  -5   4  11        4.72        3.79      1.88 o
  -4   4  11       24.85       26.33      3.50 o
  -3   4  11       67.09       59.47      4.97 o
  -2   4  11       66.94       48.96      6.04 o
  -1   4  11        0.00        0.80      3.29 o
   0   4  11       53.17       51.90      6.24 o
   1   4  11       35.09       32.98      8.32 o
   2   4  11        2.04       11.08      5.27 o
   3   4  11       46.13       38.27      9.22 o
   4   4  11        0.17        4.05      3.85 o
  -8   5  11       13.53       14.88      6.15 o
  -7   5  11       35.22       39.59      8.85 o
  -6   5  11       69.87       58.41     10.04 o
  -5   5  11       13.35       10.66      5.35 o
  -4   5  11        0.02        1.86      2.91 o
  -3   5  11      144.71      151.55     14.88 o
  -2   5  11       63.42       56.79      6.87 o
  -1   5  11        0.03       -1.10      1.96 o
   0   5  11       39.77       35.01      6.39 o
   1   5  11       82.41       96.75     14.18 o
   2   5  11      243.58      243.38     22.40 o
   3   5  11        0.31        4.46      4.01 o
  -7   6  11        4.35        9.05      5.45 o
  -6   6  11       32.79       32.16      7.92 o
  -5   6  11        6.66       13.88      5.70 o
  -4   6  11      141.82      146.53     15.85 o
  -3   6  11      216.77      215.88     18.80 o
  -2   6  11       36.26       36.11      5.84 o
  -1   6  11       14.87       15.43      4.95 o
   0   6  11        0.47        1.69      2.30 o
   1   6  11        3.84        6.92      4.90 o
   2   6  11        1.17        2.15      3.66 o
  -5   7  11        0.38        0.24      4.72 o
  -4   7  11       42.20       41.50      9.58 o
  -3   7  11       24.72       25.23      7.18 o
  -2   7  11       76.00       78.89      8.97 o
  -1   7  11       24.17       38.15     13.73 o
   0   7  11       87.88       92.54     14.91 o
  -8   0  12        8.24        8.95      3.70 o
  -6   0  12      313.27      331.08     17.88 o
  -4   0  12      133.82      154.14     16.16 o
  -2   0  12      108.50      120.41      6.65 o
   0   0  12        9.59       42.01      8.23 o
   2   0  12      851.87      799.64     37.45 o
   4   0  12       66.15      121.15     16.25 o
  -9   1  12       11.82       13.94      3.92 o
  -8   1  12        0.48        1.55      2.00 o
  -7   1  12      118.00      112.36     12.27 o
  -6   1  12        5.00        5.77      1.81 o
  -5   1  12        2.17        2.20      1.40 o
  -4   1  12      463.60      465.08     10.13 o
  -3   1  12        8.94        6.89      1.36 o
  -2   1  12       83.62       92.75      5.66 o
  -1   1  12      169.74      159.21      7.22 o
   0   1  12       57.62       67.88      7.55 o
   1   1  12        9.58        5.91      2.85 o
   2   1  12       37.11       35.58      6.03 o
   3   1  12       71.45       52.32      7.39 o
   4   1  12      181.52      194.15     14.33 o
  -9   2  12        0.97        0.43      1.60 o
  -8   2  12       45.37       52.60      6.10 o
  -7   2  12        2.44        1.54      3.91 o
  -6   2  12        3.55       -0.30      1.39 o
  -5   2  12      127.14      119.79      7.08 o
  -4   2  12      254.32      251.48      7.27 o
  -3   2  12      209.00      205.45      8.73 o
  -2   2  12       38.16       42.28      4.14 o
  -1   2  12       11.28        9.30      2.85 o
   0   2  12        0.61        0.70      2.11 o
   1   2  12       60.58       49.87      6.64 o
   2   2  12        0.83       -1.85      2.36 o
   3   2  12      107.93      115.42     10.75 o
   4   2  12        4.24        9.25      5.51 o
  -9   3  12        3.38       10.69      3.48 o
  -8   3  12        0.69       -0.70      4.20 o
  -7   3  12       10.95       19.34      3.70 o
  -6   3  12       78.55       68.26      5.91 o
  -5   3  12       30.74       28.59      6.22 o
  -4   3  12        7.21        1.56      2.67 o
  -3   3  12       61.28       58.46      6.42 o
  -2   3  12        0.34        0.04      2.26 o
  -1   3  12        1.20        5.42      1.99 o
   0   3  12       91.45      101.24      8.76 o
   1   3  12        3.54        1.14      2.30 o
   2   3  12        9.12       10.41      5.56 o
   3   3  12        0.02        1.24      4.50 o
  -8   4  12        2.25        2.54      3.26 o
  -7   4  12        0.02        7.68      4.43 o
  -6   4  12       57.30       55.22      9.59 o
  -5   4  12       73.73       53.21      9.17 o
  -4   4  12        6.42       14.07      5.53 o
  -3   4  12        8.02        8.23      2.98 o
  -2   4  12       12.76        9.95      3.30 o
  -1   4  12       11.96       10.69      3.60 o
   0   4  12        0.41       20.47      7.15 o
   1   4  12        4.56       -6.30      4.38 o
   2   4  12       12.68       10.42      6.05 o
   3   4  12       99.42       98.63     14.90 o
  -7   5  12        0.02        2.81      3.75 o
  -6   5  12       37.35       45.98      9.25 o
  -5   5  12       16.36       18.56      6.24 o
  -4   5  12        0.10       -7.06      4.71 o
  -3   5  12      241.44      227.62     13.82 o
  -2   5  12        0.38       -0.40      2.18 o
  -1   5  12       15.37       19.61      4.48 o
   0   5  12      251.64      242.97     22.40 o
   1   5  12        0.90       -5.98      5.26 o
   2   5  12       18.78       24.91      8.18 o
  -6   6  12        0.32       -1.79      3.74 o
  -5   6  12       63.90       56.05     10.42 o
  -4   6  12       77.15       89.85     12.70 o
  -3   6  12       72.59       66.85     14.30 o
  -2   6  12       31.00       31.81      5.68 o
  -1   6  12       80.52       85.28      9.05 o
   0   6  12       14.65       13.28      6.02 o
  -3   7  12      159.12      157.88     17.82 o
  -2   7  12        0.21        1.59      3.64 o
  -9   0  13      337.43      360.64     22.76 o
  -7   0  13        0.34       -5.74      3.83 o
  -5   0  13       25.12       25.00      3.84 o
  -3   0  13       96.90      111.55     12.76 o
  -1   0  13      218.06      206.24     18.21 o
   1   0  13       68.19       85.32     12.67 o
   3   0  13      105.25       90.26     14.24 o
  -8   1  13        8.60        7.20      2.27 o
  -7   1  13        1.67       -1.12      2.04 o
  -6   1  13       38.83       42.79      5.30 o
  -5   1  13       14.07       16.50      3.37 o
  -4   1  13       77.24       76.64      5.55 o
  -3   1  13      125.49      143.31      7.37 o
  -2   1  13        1.59       -1.81      2.29 o
  -1   1  13       37.34       31.45      5.28 o
   0   1  13        5.30        2.31      2.72 o
   1   1  13       45.28       55.58      7.32 o
   2   1  13      223.12      217.03     14.58 o
   3   1  13      125.48      134.42     11.96 o
  -8   2  13        0.53       -2.13      3.54 o
  -7   2  13      152.53      165.92     15.25 o
  -6   2  13        0.55       -5.67      3.78 o
  -5   2  13       41.46       43.64      4.34 o
  -4   2  13       50.66       52.14      4.81 o
  -3   2  13      129.83      146.32      7.68 o
  -2   2  13        6.04        2.68      2.06 o
  -1   2  13       17.89       14.01      3.71 o
   0   2  13       41.50       36.57      5.71 o
   1   2  13        7.13        4.70      3.06 o
   2   2  13       95.02       83.44      9.27 o
   3   2  13        0.00        4.37      3.19 o
  -8   3  13       28.62       37.07      8.14 o
  -7   3  13       41.47       53.03      9.39 o
  -6   3  13       80.94       91.08     11.71 o
  -5   3  13      206.23      218.11     17.04 o
  -4   3  13        0.01       -1.58      2.03 o
  -3   3  13       67.37       69.76      5.48 o
  -2   3  13        0.31        1.83      1.51 o
  -1   3  13        3.03        2.22      1.69 o
   0   3  13        8.83        4.26      4.50 o
   1   3  13        1.04       -2.40      2.32 o
   2   3  13        0.95        5.59      4.79 o
  -7   4  13        1.62       -5.09      3.51 o
  -6   4  13        4.35       -1.92      2.99 o
  -5   4  13      170.38      158.80     15.52 o
  -4   4  13       54.08       62.20      7.41 o
  -3   4  13       13.46       12.84      3.65 o
  -2   4  13       27.35       24.75      4.83 o
  -1   4  13       50.85       51.07      6.51 o
   0   4  13       78.30       75.50     12.96 o
   1   4  13        0.63       -2.24      3.64 o
  -6   5  13       29.22       42.41      9.09 o
  -5   5  13       41.38       45.51      9.36 o
  -4   5  13      281.92      291.03     16.12 o
  -3   5  13        3.20        4.09      2.93 o
  -2   5  13        0.61       -0.88      4.67 o
  -1   5  13      224.26      234.76     14.33 o
  -3   6  13        0.01        5.03      4.08 o
  -2   6  13      136.74      127.50     15.16 o
  -6   0  14       23.67       19.54      5.05 o
  -4   0  14       53.48       53.48      9.15 o
  -2   0  14        4.70       10.43      5.14 o
   0   0  14        7.91       42.03      9.09 o
   2   0  14      426.24      447.34     30.58 o
  -7   1  14       31.44       35.01      5.13 o
  -6   1  14       16.78       21.82      6.69 o
  -5   1  14      247.23      276.92     14.04 o
  -4   1  14      196.89      202.76     12.31 o
  -3   1  14        4.60        1.66      4.14 o
  -2   1  14      232.93      224.04     13.53 o
  -1   1  14       27.95       26.94      5.06 o
   0   1  14       22.19       20.28      6.09 o
   1   1  14        0.05       -4.53      4.06 o
   2   1  14      153.45      177.34     13.80 o
  -7   2  14        2.03        2.43      3.33 o
  -6   2  14      145.98      138.69     20.47 o
  -5   2  14      102.04       80.21      7.70 o
  -4   2  14       31.30       16.95      5.61 o
  -3   2  14       77.61       94.57     11.89 o
  -2   2  14       27.81       26.23      4.78 o
  -1   2  14       58.73       50.12      6.92 o
   0   2  14        5.53        5.15      6.77 o
   1   2  14      108.30      115.19     10.76 o
   2   2  14       22.38       25.28      7.71 o
  -6   3  14      251.82      260.96     19.68 o
  -5   3  14      228.01      223.74     13.41 o
  -4   3  14       36.17       40.33      5.64 o
  -3   3  14       58.79       65.91     11.80 o
  -2   3  14        1.25        5.29      4.36 o
  -1   3  14        0.43        2.31      2.51 o
   0   3  14       29.82       33.30      5.82 o
  -5   4  14        4.57        3.40      2.72 o
  -4   4  14        2.56       -0.51      6.03 o
  -3   4  14       26.95       27.09      5.25 o
  -2   4  14        0.55        9.12      6.22 o
  -1   4  14       25.42       14.97      6.22 o
  -5   0  15        7.59        3.11      3.21 o
  -3   0  15      228.05      245.55     20.46 o
  -1   0  15       20.35       24.89      7.18 o
  -5   1  15       13.34       29.50      8.03 o
  -4   1  15       35.24       34.88      5.55 o
  -3   1  15      185.40      187.30     12.60 o
  -2   1  15        7.55        8.56      5.05 o
  -1   1  15       52.03       53.71      7.24 o
   0   1  15        2.66       -2.14      2.30 o
  -5   2  15        5.79       16.06      6.62 o
  -4   2  15       14.00        9.78      4.81 o
  -3   2  15       50.80       39.64      9.37 o
  -2   2  15       38.33       28.26      8.22 o
  -1   2  15       99.66      123.57     10.88 o
 
